# Supplementary material for: Akkermansia muciniphila impacts group B Streptococcus vaginal colonization
Source: mBio. 2026 Apr 27;17(6):e02868-25. doi: 10.1128/mbio.02868-25 (PMC13251365; doi:10.1128/mbio.02868-25)
Supplement: Table S1 — GBS vs GBS + hVECs and GBS vs GBS + hVECs + AM. [file mbio.02868-25-s0003.xlsx]

## Sheet: GBS vs. GBS+hVECs (219)
hVECs Gene	Locus Tag	FC	Log2 FC	Locus Description	Pathway	SAN Locus Tag	hVECs FDR p
hpt	RS00065	-1.86	-0.89	hypoxanthine phosphoribosyltransferase	Nucleotide transport and metabolism	SAN_0495	0.00966
GBSCOH1_RS00250	RS00250	-1.78	-0.83	ribose-phosphate pyrophosphokinase	Amino acid transport and metabolism	SAN_0025	0.00523
plsX	RS00270	-5.93	-2.57	phosphate:acyl-[acyl carrier protein] acyltransferase	Lipid transport and metabolism	SAN_0030	0.01
GBSCOH1_RS00320	RS00320	2.02	1.01			SAN_0040	0.00153
GBSCOH1_RS00445	RS00445	2.27	1.19	putative efflux protein, MATE family	Defense mechanisms	SAN_0078	1.13e-05
GBSCOH1_RS00460	RS00460	1.56	0.64	LSU ribosomal protein L4P	Translation, ribosomal structure, and biogenesis	SAN_0080	0.01
GBSCOH1_RS00465	RS00465	1.52	0.6	LSU ribosomal protein L23P	Translation, ribosomal structure, and biogenesis	SAN_0082	0.01
GBSCOH1_RS00500	RS00500	1.57	0.65	SSU ribosomal protein S17P	Translation, ribosomal structure, and biogenesis	SAN_0090	0.00545
GBSCOH1_RS00560	RS00560	3.66	1.87	Adenylate kinase	Nucleotide transport and metabolism	SAN_0103	0.0019
GBSCOH1_RS00755	RS00755	-1.61	-0.69	pyridoxine kinase	Coenzyme transport and metabolism	SAN_0125	0.000381
GBSCOH1_RS00825	RS00825	-1.61	-0.68	glutamate--tRNA(Gln) ligase /glutamyl-tRNA synthetase	Translation, ribosomal structure, and biogenesis	SAN_0144	0.00866
rbsC	RS00835	-1.82	-0.86	ribose ABC transporter membrane protein	Carbohydrate transport and metabolism	SAN_0146	0.00124
hssR	RS00870	-4.27	-2.09	DNA-binding response regulator, OmpR family, contains REC and winged-helix (wHTH) domain	Signal transduction mechanisms	SAN_0154	9.5e-10
argG	RS00880	4.35	2.12	argininosuccinate synthase	Amino acid transport and metabolism	SAN_0156	0.00351
argH	RS00885	5.48	2.46	argininosuccinate lyase	Amino acid transport and metabolism	SAN_0157	0.000385
GBSCOH1_RS00900	RS00900	4.31	2.11	50S ribosomal protein L28	Translation, ribosomal structure, and biogenesis		0.00206
GBSCOH1_RS00905	RS00905	-5.2	-2.38	Uncharacterized conserved protein YloU, alkaline shock protein (Asp23) family	Function unknown	SAN_0163	0.0029
sufB	RS00980	-1.53	-0.61	Iron-regulated ABC transporter membrane component SufB	Posttranslational modification, protein turnover, chaperones	SAN_0180	0.00679
GBSCOH1_RS01045	RS01045	1.59	0.67			SAN_0191	0.02
GBSCOH1_RS01075	RS01075	-2.34	-1.22	tyrosyl-tRNA synthetase	Translation, ribosomal structure, and biogenesis	SAN_0196	0.03
GBSCOH1_RS01135	RS01135	-1.9	-0.93			SAN_0210	0.04
cysE	RS01290	1.67	0.74	serine O-acetyltransferase	Amino acid transport and metabolism	SAN_0242	0.05
GBSCOH1_RS01300	RS01300	1.57	0.65	cysteinyl-tRNA synthetase	Translation, ribosomal structure, and biogenesis	SAN_0244	0.04
rlmB	RS01310	-1.79	-0.84	23S rRNA (guanosine2251-2'-O)-methyltransferase	Translation, ribosomal structure, and biogenesis	SAN_0265	0.03
GBSCOH1_RS01355	RS01355	3.14	1.65	phage replisome organizer N-terminal domain-containing protein	Mobilome: prophages, transposons	SAN_2355	0.00642
GBSCOH1_RS01365	RS01365	5.15	2.36	hypothetical protein	Function unknown	SAN_2353	0.01
GBSCOH1_RS01430	RS01430	-1.65	-0.73	osmoprotectant transport system ATP-binding protein	Amino acid transport and metabolism	SAN_0023	0.01
GBSCOH1_RS01590	RS01590	-2.7	-1.43	hypothetical protein	Function unknown	SAN_0291	0.00213
GBSCOH1_RS01755	RS01755	-1.72	-0.78	penicillin-binding protein 1A	Cell wall/membrane/envelope biogenesis	SAN_0325	0.000123
GBSCOH1_RS01780	RS01780	1.79	0.84			SAN_0341	5.43e-08
GBSCOH1_RS01785	RS01785	-2.45	-1.29	S-ribosylhomocysteine lyase /quorum-sensing autoinducer 2 (AI-2) synthesis protein LuxS	Signal transduction mechanisms	SAN_0342	0.00757
GBSCOH1_RS01790	RS01790	-1.61	-0.69	ribonucrease Y	General function prediction only	SAN_0343	0.00767
rsmB	RS01840	1.7	0.76	16S rRNA (cytosine967-C5)-methyltransferase	Translation, ribosomal structure, and biogenesis	SAN_0354	0.00255
GBSCOH1_RS01885	RS01885	2.02	1.02	transcriptional regulator, DeoR family	Carbohydrate transport and metabolism	SAN_0363	0.04
fabK	RS02005	2.77	1.47	enoyl-[acyl-carrier protein] reductase II	General function prediction only	SAN_0391	0.00284
GBSCOH1_RS02060	RS02060	-3.8	-1.92	Surface polysaccharide O-acyltransferase, integral membrane enzyme	Cell wall/membrane/envelope biogenesis	SAN_0402	0.00258
GBSCOH1_RS02145	RS02145	-2.22	-1.15	Thiamine kinase	Coenzyme transport and metabolism	SAN_0421	0.00173
GBSCOH1_RS02170	RS02170	2.5	1.32	hypothetical protein	General function prediction only	SAN_0425	0.00176
GBSCOH1_RS02180	RS02180	1.54	0.62	bacterial translation initiation factor 2 (bIF-2)	Translation, ribosomal structure, and biogenesis	SAN_0427	0.00269
GBSCOH1_RS02210	RS02210	5.01	2.32	Uncharacterized membrane protein YeiH	Function unknown	SAN_0433	0.000918
pbsP	RS02235	3.07	1.62	plasminogen-binding protein PbsP	Cell wall/membrane/envelope biogenesis	SAN_0438	0.03
saeR	RS02240	-1.94	-0.96	two-component system, OmpR family, response regulator SaeR	Signal transduction mechanisms	SAN_0439	0.04
GBSCOH1_RS02265	RS02265	2.78	1.48	biotin transport system substrate-specific component	Coenzyme transport and metabolism	SAN_0445	3.24e-09
GBSCOH1_RS02300	RS02300	2.04	1.03	nucleoside-binding protein	Nucleotide transport and metabolism	SAN_0453	1.41e-07
GBSCOH1_RS02410	RS02410	2.2	1.14	S8 family serine peptidase	Amino acid transport and metabolism		0.00709
nrdF_1	RS02420	2.49	1.32	ribonucleoside-diphosphate reductase class Ib beta subunit	Nucleotide transport and metabolism	SAN_0506	0.01
nrdE_1	RS02430	2.04	1.03	ribonucleoside-diphosphate reductase class Ib alpha subunit	Nucleotide transport and metabolism	SAN_0508	0.00047
ftsA	RS02740	-2.28	-1.19	cell division protein FtsA	Cell cycle control, cell division, chromosome partitioning	SAN_0569	0.02
artQ	RS02805	4.63	2.21	amino acid ABC transporter ATP-binding protein, PAAT family	Amino acid transport and metabolism	SAN_0596	0.000596
GBSCOH1_RS02880	RS02880	2.76	1.46	dihydroorotate oxidase B, catalytic subunit	Nucleotide transport and metabolism	SAN_0610	0.000322
GBSCOH1_RS02890	RS02890	1.52	0.6	UDP-N-acetylmuramoylpentapeptide-lysine N(6)-alanyltransferase	Cell wall/membrane/envelope biogenesis	SAN_0612	0.0033
GBSCOH1_RS02915	RS02915	-1.58	-0.66	Ca2+-transporting ATPase	Inorganic ion transport and metabolism	SAN_0617	0.000742
GBSCOH1_RS02945	RS02945	1.61	0.68	cell division protein FtsX	Cell cycle control, cell division, chromosome partitioning	SAN_0624	0.000924
GBSCOH1_RS02960	RS02960	1.54	0.63			SAN_0627	0.03
GBSCOH1_RS02990	RS02990	2.93	1.55	ECF transporter S component	Coenzyme transport and metabolism	SAN_0635	0.00759
aphA	RS03195	-1.97	-0.98	acid phosphatase (class B)	General function prediction only	SAN_0686	0.05
cylK	RS03365	1.69	0.76	CylK	Secondary metabolites biosynthesis, transport, and catabolism	SAN_0725	0.05
GBSCOH1_RS03380	RS03380	3.06	1.61	S8 family serine peptidase	Amino acid transport and metabolism	SAN_0728	0.0095
GBSCOH1_RS03405	RS03405	2.23	1.16	Pimeloyl-ACP methyl ester carboxylesterase	Coenzyme transport and metabolism	SAN_0734	0.05
GBSCOH1_RS03485	RS03485	2.7	1.43	hypothetical protein	Function unknown	SAN_0765	0.03
ccpA	RS03550	-1.79	-0.84	transcriptional regulator, LacI family	Transcription	SAN_0778	9.42e-05
ribD	RS03745	3.19	1.67	diaminohydroxyphosphoribosylaminopyrimidine deaminase /5-amino-6-(5-phosphoribosylamino)uracil reductase	Coenzyme transport and metabolism	SAN_0836	5.19e-06
GBSCOH1_RS03750	RS03750	3.57	1.83	riboflavin synthase alpha chain	Coenzyme transport and metabolism	SAN_0837	1.28e-05
GBSCOH1_RS03790	RS03790	-1.96	-0.97	lysozyme	Cell wall/membrane/envelope biogenesis	SAN_0846	0.04
pepF_1	RS03805	1.67	0.74	oligopeptidase F. Metallo peptidase. MEROPS family M03B	Amino acid transport and metabolism	SAN_0851	0.00825
GBSCOH1_RS03905	RS03905	-3.13	-1.65	tRNA1(Val) A37 N6-methylase TrmN6	Translation, ribosomal structure, and biogenesis	SAN_0875	0.01
GBSCOH1_RS03910	RS03910	2.77	1.47	1-acyl-sn-glycerol-3-phosphate acyltransferase	Lipid transport and metabolism	SAN_0876	1.17e-05
GBSCOH1_RS03970	RS03970	-2.95	-1.56	transcriptional regulator, CdaR family	Signal transduction mechanisms	SAN_0888	0.05
GBSCOH1_RS03975	RS03975	3.78	1.92	glycerate kinase	Carbohydrate transport and metabolism	SAN_0889	0.03
nrdF_2	RS04095	1.71	0.78	ribonucleoside-diphosphate reductase class Ib beta subunit	Nucleotide transport and metabolism	SAN_0918	0.00159
GBSCOH1_RS04215	RS04215	3.47	1.79	thiamine-phosphate diphosphorylase	Coenzyme transport and metabolism	SAN_0943	0.02
GBSCOH1_RS04220	RS04220	1.96	0.97	UDP-N-acetylglucosamine 1-carboxyvinyltransferase	Cell wall/membrane/envelope biogenesis	SAN_0944	1.31e-05
glgB	RS04270	-1.52	-0.6	1,4-alpha-glucan branching enzyme	Carbohydrate transport and metabolism	SAN_0954	0.00198
GBSCOH1_RS04365	RS04365	-2.84	-1.51	hypothetical protein	General function prediction only	SAN_0975	0.03
GBSCOH1_RS04395	RS04395	-1.92	-0.94	pyruvate dehydrogenase E1 component alpha subunit	Energy production and conversion	SAN_0981	1.2e-05
GBSCOH1_RS04400	RS04400	-1.98	-0.99	pyruvate dehydrogenase E1 component beta subunit	Energy production and conversion	SAN_0982	3.79e-06
GBSCOH1_RS04405	RS04405	-1.55	-0.63	pyruvate dehydrogenase E2 component (dihydrolipoamide acetyltransferase)	Energy production and conversion	SAN_0983	0.00448
GBSCOH1_RS04435	RS04435	-1.86	-0.89	diadenylate cyclase	Signal transduction mechanisms	SAN_0989	0.00671
cas2	RS04490	2.26	1.18	CRISPR-associated protein, Cas2 family	Defense mechanisms	SAN_1006	3.47e-10
csn2	RS04495	2.3	1.2	type II-A CRISPR-associated protein Csn2	Defense mechanisms	SAN_1007	8.85e-10
GBSCOH1_RS04535	RS04535	-1.77	-0.83	ATPase, P-type (transporting), HAD superfamily, subfamily IC	Inorganic ion transport and metabolism	SAN_1016	1.57e-05
GBSCOH1_RS04685	RS04685	-1.98	-0.98	sodium/proton antiporter NapA, CPA2 family	Inorganic ion transport and metabolism	SAN_1052	0.000652
GBSCOH1_RS04715	RS04715	12.91	3.69	hypothetical protein	Function unknown	SAN_1061	0.00172
GBSCOH1_RS04735	RS04735	6.06	2.6	hypothetical protein	Function unknown	SAN_1066	0.0039
GBSCOH1_RS04925	RS04925	-2.97	-1.57	NOL1/NOP2/sun family putative RNA methylase	Translation, ribosomal structure, and biogenesis	SAN_1116	0.04
GBSCOH1_RS04960	RS04960	-1.57	-0.65	hypothetical protein	Function unknown	SAN_1123	0.00767
topA	RS04985	2.61	1.38	DNA topoisomerase I	Replication, recombination, and repair	SAN_1130	1.15e-11
GBSCOH1_RS05000	RS05000	2.31	1.21	iron complex transport system ATP-binding protein	Inorganic ion transport and metabolism	SAN_1133	0.02
GBSCOH1_RS05020	RS05020	-2.89	-1.53	RNase HII	Replication, recombination, and repair	SAN_1137	0.00327
ylqF	RS05025	-4.39	-2.13	Ras superfamily GTP-binding protein YlqF	Translation, ribosomal structure, and biogenesis	SAN_1138	0.000213
essC	RS05095	1.87	0.9	type VII secretion protein EssC	Intracellular trafficking, secretion, and vesicular transport	SAN_1152	2.59e-08
essB	RS05100	1.7	0.77	type VII secretion protein EssB	Function unknown	SAN_1153	0.00315
GBSCOH1_RS05115	RS05115	1.61	0.68			SAN_1156	0.00176
GBSCOH1_RS05130	RS05130	2.85	1.51	carbamoyl-phosphate synthase large subunit	Amino acid transport and metabolism	SAN_1160	0
GBSCOH1_RS05135	RS05135	3.57	1.84	carbamoyl-phosphate synthase small subunit	Amino acid transport and metabolism	SAN_1161	3.54e-06
GBSCOH1_RS05145	RS05145	1.74	0.8	dihydroorotase	Nucleotide transport and metabolism	SAN_1163	0.00864
GBSCOH1_RS05160	RS05160	1.61	0.69	Uncharacterized membrane protein YjjP, DUF1212 family	Function unknown	SAN_1166	0.000596
GBSCOH1_RS05165	RS05165	1.74	0.8	ATPase components of ABC transporters with duplicated ATPase domains	General function prediction only	SAN_2367	0.000741
cls	RS05185	1.5	0.58	cardiolipin synthase	Lipid transport and metabolism	SAN_1175	0.04
GBSCOH1_RS05195	RS05195	4.18	2.06	lipoate-protein ligase	Coenzyme transport and metabolism	SAN_1177	4.05e-06
GBSCOH1_RS05200	RS05200	2.72	1.45	NAD-dependent protein deacetylase, SIR2 family	Posttranslational modification, protein turnover, chaperones	SAN_1178	0.03
GBSCOH1_RS05210	RS05210	7.24	2.86	glycine cleavage system H protein	Amino acid transport and metabolism	SAN_1180	3.78e-06
GBSCOH1_RS05275	RS05275	1.58	0.66	serine hydroxymethyltransferase	Amino acid transport and metabolism	SAN_1192	0.05
prmC	RS05285	1.86	0.9	release factor glutamine methyltransferase	Translation, ribosomal structure, and biogenesis	SAN_1194	0.04
GBSCOH1_RS05305	RS05305	-1.84	-0.88	thiamine biosynthesis lipoprotein	Coenzyme transport and metabolism	SAN_1198	1.57e-05
GBSCOH1_RS05370	RS05370	2.01	1.01	23S rRNA pseudouridine1911/1915/1917 synthase	Translation, ribosomal structure, and biogenesis	SAN_1213	0.05
GBSCOH1_RS05405	RS05405	-2.32	-1.21	redox-sensing transcriptional repressor	Transcription	SAN_1220	3.63e-05
GBSCOH1_RS05440	RS05440	-3.85	-1.94	H+/Cl- antiporter ClcA	Inorganic ion transport and metabolism	SAN_1227	0.00164
GBSCOH1_RS05460	RS05460	1.78	0.83	spermidine/putrescine transport system ATP-binding protein	Amino acid transport and metabolism	SAN_1231	0.05
folP	RS05480	3.3	1.72	Dihydropteroate synthase	Coenzyme transport and metabolism	SAN_1235	5.87e-06
GBSCOH1_RS05535	RS05535	3.02	1.59	hypothetical protein	Function unknown	SAN_1255	0
GBSCOH1_RS05550	RS05550	-1.96	-0.97	thiol peroxidase (atypical 2-Cys peroxiredoxin)	Posttranslational modification, protein turnover, chaperones	SAN_1258	0.00904
GBSCOH1_RS05570	RS05570	-1.63	-0.7				0.00207
GBSCOH1_RS05575	RS05575	-1.72	-0.78				0.000136
GBSCOH1_RS05615	RS05615	2.94	1.56	uracil permease	Nucleotide transport and metabolism	SAN_1267	0
parE	RS05680	1.79	0.84	DNA topoisomerase IV subunit B	Replication, recombination, and repair	SAN_1279	0.03
plsY	RS05685	-1.94	-0.95	acyl-phosphate glycerol-3-phosphate acyltransferase	Lipid transport and metabolism	SAN_1280	0.01
GBSCOH1_RS05695	RS05695	-1.61	-0.69			SAN_1282	0.01
neuB	RS05715	1.75	0.81	N-acetylneuraminate synthase	Cell wall/membrane/envelope biogenesis	SAN_1287	0.00327
cpsB	RS05770	-2.61	-1.38	protein-tyrosine phosphatase	Cell wall/membrane/envelope biogenesis	SAN_1300	7.96e-05
cpsA	RS05775	-2.57	-1.36	transcriptional attenuator, LytR family	Cell wall/membrane/envelope biogenesis	SAN_1301	2.2e-11
alsS	RS05870	1.5	0.59	acetolactate synthase, large subunit	Amino acid transport and metabolism	SAN_1321	0.00293
GBSCOH1_RS05915	RS05915	1.94	0.95	Glycine/D-amino acid oxidase (deaminating)	Amino acid transport and metabolism	SAN_1330	0.05
GBSCOH1_RS05930	RS05930	-3.58	-1.84	DNA replication protein DnaD	Replication, recombination, and repair	SAN_1333	0.03
GBSCOH1_RS05980	RS05980	-12.94	-3.69	TDT family transporter	Intracellular trafficking, secretion, and vesicular transport	SAN_1345	0.05
GBSCOH1_RS06040	RS06040	-2.32	-1.21	VOC family protein (Glyoxalase?)	Defense mechanisms		0.02
GBSCOH1_RS06045	RS06045	-5.83	-2.54	hypothetical protein	Function unknown		0.000293
GBSCOH1_RS06050	RS06050	1.98	0.99			SAN_1360	0.01
ltrA_3	RS06090	2.34	1.22	group II intron reverse transcriptase/maturase	Mobilome: prophages, transposons	SAN_0814	0.04
GBSCOH1_RS06180	RS06180	-1.93	-0.95	LSU ribosomal protein L12P	Translation, ribosomal structure, and biogenesis	SAN_1389	0.00332
GBSCOH1_RS06250	RS06250	1.73	0.79	3-hydroxy-3-methylglutaryl-coenzyme A reductase	Lipid transport and metabolism	SAN_1409	0.02
GBSCOH1_RS06280	RS06280	1.99	1	isopentenyl-diphosphate delta-isomerase	Energy production and conversion	SAN_1415	0.05
GBSCOH1_RS06370	RS06370	-2.32	-1.22	tRNA nucleotidyltransferase (CCA-adding enzyme)	Translation, ribosomal structure, and biogenesis	SAN_1437	0.04
GBSCOH1_RS06375	RS06375	-2.43	-1.28	EDD domain protein, DegV family	Lipid transport and metabolism	SAN_1438	2.69e-06
GBSCOH1_RS06475	RS06475	-1.53	-0.62	putative ABC transport system ATP-binding protein	Cell wall/membrane/envelope biogenesis	SAN_1459	0.01
srr2	RS06600	1.63	0.71		Cell wall/membrane/envelope biogenesis	SAN_1485	0.00752
GBSCOH1_RS06605	RS06605	-2.91	-1.54	Cell fate regulator YlbF, YheA/YmcA/DUF963 family (controls sporulation, competence, biofilm development)	Signal transduction mechanisms	SAN_1486	0.05
GBSCOH1_RS06635	RS06635	1.99	0.99				0.000301
GBSCOH1_RS06710	RS06710	-1.96	-0.97	manganese-dependent inorganic pyrophosphatase	Energy production and conversion	SAN_1506	0.00837
pflA	RS06715	-2.75	-1.46	pyruvate formate lyase activating enzyme	Posttranslational modification, protein turnover, chaperones	SAN_1508	0.000492
GBSCOH1_RS06800	RS06800	1.65	0.72			SAN_1525	0.04
GBSCOH1_RS06825	RS06825	2.49	1.32	lipopolysaccharide cholinephosphotransferase	Lipid transport and metabolism	SAN_1533	0.00315
GBSCOH1_RS06860	RS06860	-2.66	-1.41	Metal-sulfur cluster biosynthetic enzyme	Posttranslational modification, protein turnover, chaperones	SAN_1542	0.03
rpoD	RS06865	-1.66	-0.73	RNA polymerase primary sigma factor	Transcription	SAN_1543	0.00625
mscL	RS06875	-1.64	-0.72				5.27e-05
uvrB	RS06990	-1.83	-0.87	Excinuclease ABC subunit B	Replication, recombination, and repair	SAN_1566	0.00864
GBSCOH1_RS07000	RS07000	-2.24	-1.16	amino acid ABC transporter substrate-binding protein, PAAT family /amino acid ABC transporter membrane protein, PAAT family	Amino acid transport and metabolism	SAN_1568	3.05e-05
GBSCOH1_RS07035	RS07035	-7.02	-2.81	LPXTG cell wall anchor domain-containing protein	Cell wall/membrane/envelope biogenesis	SAN_1577	0.02
GBSCOH1_RS07075	RS07075	-1.53	-0.61	amino acid/polyamine/organocation transporter, APC superfamily	Amino acid transport and metabolism	SAN_1587	0.03
rnr	RS07085	2.11	1.08	RNAse R	Transcription	SAN_1589	2.9e-08
GBSCOH1_RS07135	RS07135	18.2	4.19	hypothetical protein	Function unknown		0.05
GBSCOH1_RS07155	RS07155	-4.03	-2.01	diacylglycerol kinase	Lipid transport and metabolism	SAN_1603	0.03
GBSCOH1_RS07160	RS07160	-2.5	-1.32	probable rRNA maturation factor	Translation, ribosomal structure, and biogenesis	SAN_1604	0.02
GBSCOH1_RS07185	RS07185	-3.65	-1.87	oleate hydratase	Function unknown	SAN_1610	0
GBSCOH1_RS07210	RS07210	-1.5	-0.58	uridylate kinase	Nucleotide transport and metabolism	SAN_1615	0.02
GBSCOH1_RS07285	RS07285	1.74	0.8	DNA translocase FtsK	Cell cycle control, cell division, chromosome partitioning	SAN_1635	0.0039
GBSCOH1_RS07365	RS07365	18.19	4.19				0.05
GBSCOH1_RS07380	RS07380	3.05	1.61	hypothetical protein	Function unknown	SAN_1657	0.00282
GBSCOH1_RS07445	RS07445	1.86	0.89				0.00532
GBSCOH1_RS07485	RS07485	3.93	1.97	Transposase and inactivated derivatives, IS30 family	Mobilome: prophages, transposons	SAN_1680	6.07e-05
yidD	RS07555	2.78	1.48	hypothetical protein	Cell wall/membrane/envelope biogenesis	SAN_1702	0.000528
racE	RS07595	-2.48	-1.31	glutamate racemase	Cell wall/membrane/envelope biogenesis	SAN_1711	0.000271
mltG	RS07660	1.52	0.61	UPF0755 protein	Cell cycle control, cell division, chromosome partitioning	SAN_1725	0.01
GBSCOH1_RS07735	RS07735	-2.08	-1.05	potassium uptake protein, TrkH family	Inorganic ion transport and metabolism	SAN_1741	0.03
sstT	RS07760	2.26	1.18	serine/threonine transporter	Amino acid transport and metabolism	SAN_1746	0.02
brnQ_2	RS07765	2.3	1.2	branched-chain amino acid:cation transporter, LIVCS family	Amino acid transport and metabolism	SAN_1751	1.78e-11
GBSCOH1_RS07830	RS07830	10.65	3.41	hypothetical protein	Function unknown	SAN_1765	0.02
yqeH	RS07915	-2.37	-1.24	hypothetical protein	Translation, ribosomal structure, and biogenesis	SAN_1786	0.02
GBSCOH1_RS07955	RS07955	-2.23	-1.15	helix-turn-helix transcriptional regulator	Transcription	SAN_1794	0.01
codY	RS07970	-1.62	-0.7	transcriptional pleiotropic repressor	Transcription	SAN_1797	0.05
GBSCOH1_RS07990	RS07990	1.59	0.67	asparaginase	Intracellular trafficking, secretion, and vesicular transport	SAN_1804	0.05
aroE	RS07995	3.46	1.79	shikimate dehydrogenase	Amino acid transport and metabolism	SAN_1805	0.03
GBSCOH1_RS08130	RS08130	1.81	0.86				6.53e-08
GBSCOH1_RS08195	RS08195	-1.71	-0.77	DNA polymerase-4	Replication, recombination, and repair	SAN_1852	0.04
GBSCOH1_RS08210	RS08210	2.28	1.19	CubicO group peptidase, beta-lactamase class C family	Defense mechanisms	SAN_1855	0.00547
GBSCOH1_RS08225	RS08225	1.65	0.72	glycerol uptake facilitator protein	Carbohydrate transport and metabolism	SAN_1858	0.02
GBSCOH1_RS08230	RS08230	3.31	1.73	Nucleotide-binding universal stress protein, UspA family	Signal transduction mechanisms	SAN_1859	0.01
GBSCOH1_RS08235	RS08235	3.88	1.96	Predicted arabinose efflux permease, MFS family	Carbohydrate transport and metabolism	SAN_1860	0.03
GBSCOH1_RS08285	RS08285	-1.52	-0.61	1,4-dihydroxy-2-naphthoate octaprenyltransferase	Coenzyme transport and metabolism	SAN_1870	0.01
GBSCOH1_RS08320	RS08320	-1.87	-0.91	hypothetical protein	General function prediction only	SAN_1881	0.02
GBSCOH1_RS08365	RS08365	2.14	1.1	Surface antigen	Cell wall/membrane/envelope biogenesis	SAN_1891	0.05
GBSCOH1_RS08375	RS08375	-1.64	-0.71	MerR family transcriptional regulator, glutamine synthetase repressor	Transcription	SAN_1893	0.0085
dltB	RS08500	1.86	0.89	membrane protein involved in D-alanine export	Cell wall/membrane/envelope biogenesis	SAN_1923	1.66e-05
dltA	RS08505	2.04	1.03		Cell wall/membrane/envelope biogenesis	SAN_1924	1.82e-07
GBSCOH1_RS08540	RS08540	1.92	0.94	glycine betaine/proline transport system substrate-binding protein	Amino acid transport and metabolism	SAN_1934	0.05
GBSCOH1_RS08555	RS08555	1.84	0.88	L-ascorbate 6-phosphate lactonase	Carbohydrate transport and metabolism	SAN_1940	0.00179
GBSCOH1_RS08575	RS08575	2.96	1.56	hypothetical protein	General function prediction only	SAN_1944	0.00166
GBSCOH1_RS08585	RS08585	4.18	2.06	Lactate dehydrogenase	Coenzyme transport and metabolism	SAN_1946	1.76e-05
GBSCOH1_RS08645	RS08645	1.5	0.58	Adenylosuccinate synthetase	Nucleotide transport and metabolism	SAN_1962	0.04
gshB	RS08660	1.53	0.62	glutamate-cysteine ligase /glutathione synthase	Coenzyme transport and metabolism	SAN_1965	0.05
ahpC	RS08720	1.59	0.67	peroxiredoxin (alkyl hydroperoxide reductase subunit C)	Defense mechanisms	SAN_1978	0.00217
GBSCOH1_RS08810	RS08810	-1.64	-0.72	gluconate 5-dehydrogenase	General function prediction only	SAN_1996	0.04
GBSCOH1_RS08835	RS08835	-3.08	-1.62	hypothetical protein	General function prediction only	SAN_2002	0.01
GBSCOH1_RS08935	RS08935	2.58	1.37	tagatose-6-phosphate kinase	Carbohydrate transport and metabolism	SAN_2026	0.03
GBSCOH1_RS08990	RS08990	5.01	2.32	zinc transport system substrate-binding protein	Inorganic ion transport and metabolism	SAN_2038	0.05
GBSCOH1_RS09145	RS09145	2.15	1.11	thymidylate kinase	Nucleotide transport and metabolism		0.00737
GBSCOH1_RS09220	RS09220	4.38	2.13	hypothetical protein	Function unknown	SAN_2105	0.04
GBSCOH1_RS09255	RS09255	4.81	2.27	conjugal transfer protein	Replication, recombination, and repair	SAN_2112	0.02
GBSCOH1_RS09420	RS09420	18.19	4.19	epipeptide YydF family RiPP	Signal transduction mechanisms		0.05
cspA	RS09590	1.76	0.81	lactocepin	Posttranslational modification, protein turnover, chaperones	SAN_2186	9.15e-05
GBSCOH1_RS09620	RS09620	2.28	1.19	Predicted arabinose efflux permease, MFS family	Carbohydrate transport and metabolism	SAN_2202	1.9e-07
nrdG	RS09745	2.76	1.47	ribonucleoside-triphosphate reductase class III activase subunit	General function prediction only	SAN_2228	0.01
GBSCOH1_RS09750	RS09750	2.95	1.56	Predicted acetyltransferase	General function prediction only	SAN_2229	1.66e-05
GBSCOH1_RS09765	RS09765	1.88	0.91	ribonucleoside-triphosphate reductase class III catalytic subunit	Nucleotide transport and metabolism	SAN_2232	0.0001
GBSCOH1_RS09770	RS09770	-1.92	-0.94			SAN_2234	0.0004
ruvX	RS09785	-2.4	-1.26	putative holliday junction resolvase	Transcription	SAN_2237	9.21e-06
GBSCOH1_RS09790	RS09790	-2	-1	Uncharacterized protein, UPF0297 family	Function unknown	SAN_2238	0.00105
GBSCOH1_RS09800	RS09800	-1.52	-0.61	RecA protein	Replication, recombination, and repair	SAN_2240	0.05
aspS	RS09865	1.65	0.72	aspartyl-tRNA synthetase	Translation, ribosomal structure, and biogenesis	SAN_2254	0.02
GBSCOH1_RS09910	RS09910	2.87	1.52	type IV secretion system DNA-binding domain-containing protein	Defense mechanisms	SAN_2263	0.00172
GBSCOH1_RS09930	RS09930	-1.95	-0.97	Site-specific recombinase XerD	Replication, recombination, and repair	SAN_2267	5.51e-05
GBSCOH1_RS10155	RS10155	-2.33	-1.22	c-di-AMP phosphodiesterase, consists of a GGDEF-like and DHH domains	Signal transduction mechanisms	SAN_2321	0.000252
GBSCOH1_RS10310	RS10310	2.17	1.12	Uncharacterized membrane protein YfhO	Function unknown	SAN_0478	0.00343
GBSCOH1_RS10390	RS10390	2.66	1.41	DNA/RNA non-specific endonuclease	Replication, recombination, and repair		0.03
rnpB	RS10435	3.07	1.62		Translation, ribosomal structure, and biogenesis		2.9e-08
GBSCOH1_RS10660	RS10660	5.05	2.33	transposase	Mobilome: prophages, transposons		5.95e-05
GBSCOH1_RS10880	RS10880	1.73	0.79				0.00056
GBSCOH1_RS10965	RS10965	2.03	1.02			SAN_0653	0.04
GBSCOH1_RS11065	RS11065	1.93	0.95				0.03

## Sheet: GBS vs. GBS+hVECs+AM (281)
hVECs+AM Gene	Locus Tag	FC	Log2 FC	Locus Description	Pathway	SAN Locus Tag	hVECs+AM FDR p
ychF	RS00025	-2.01	-1.01	hypothetical protein	Translation, ribosomal structure, and biogenesis	SAN_0487	0.000872
recO	RS00260	-1.92	-0.94	DNA replication and repair protein RecO	Replication, recombination, and repair	SAN_0028	3.16e-05
GBSCOH1_RS00275	RS00275	-4.25	-2.09	acyl carrier protein	Lipid transport and metabolism	SAN_0031	0.05
GBSCOH1_RS00295	RS00295	-3.12	-1.64	phosphoribosylformylglycinamidine cyclo-ligase	Nucleotide transport and metabolism	SAN_0035	0.000192
GBSCOH1_RS00335	RS00335	2.07	1.05	carbohydrate ABC transporter membrane protein 1, CUT1 family	Carbohydrate transport and metabolism	SAN_0043	0.00198
GBSCOH1_RS00350	RS00350	3.4	1.77	Uncharacterized membrane protein YesL	Function unknown	SAN_0046	3.89e-08
GBSCOH1_RS00355	RS00355	2.42	1.27	N-acetylneuraminate lyase	Amino acid transport and metabolism	SAN_0047	0.000486
GBSCOH1_RS00360	RS00360	2.4	1.26	Sugar kinase of the NBD/HSP70 family, may contain an N-terminal HTH domain	Carbohydrate transport and metabolism	SAN_0048	0.000277
GBSCOH1_RS00365	RS00365	2.46	1.3	cephalosporin-C deacetylase	Secondary metabolites biosynthesis, transport and catabolism	SAN_0049	7.89e-05
purB	RS00400	-1.54	-0.62	Adenylosuccinate lyase	Nucleotide transport and metabolism	SAN_0067	0.02
rpmJ	RS00570	4.14	2.05	50S ribosomal protein L36	Translation, ribosomal structure, and biogenesis		0.02
rpsM	RS00575	1.98	0.99	30S ribosomal protein S13	Translation, ribosomal structure, and biogenesis		1.23e-06
GBSCOH1_RS00765	RS00765	-1.55	-0.63	TIGR01440 family protein	Function unknown	SAN_0127	0.000315
GBSCOH1_RS00815	RS00815	2.12	1.08	Pyruvate/2-oxoglutarate dehydrogenase complex, dihydrolipoamide dehydrogenase (E3) component	Energy production and conversion	SAN_0141	7.34e-13
GBSCOH1_RS00840	RS00840	-2.4	-1.26	ribose ABC transporter ATP-binding protein	Carbohydrate transport and metabolism	SAN_0147	0.02
rbsK	RS00850	-2.52	-1.33	ribokinase	Carbohydrate transport and metabolism	SAN_0149	0.00759
GBSCOH1_RS00855	RS00855	-3.71	-1.89	transcriptional regulator, LacI family	Transcription	SAN_0150	0.0011
GBSCOH1_RS00895	RS00895	-2.19	-1.13	L-lactate dehydrogenase	Energy production and conversion		0.00034
GBSCOH1_RS00935	RS00935	-2.15	-1.1	amino acid ABC transporter substrate-binding protein, PAAT family /amino acid ABC transporter membrane protein, PAAT family	Amino acid transport and metabolism	SAN_0171	0.00209
mecA	RS00950	-1.81	-0.86	adapter protein MecA 1/2	Cell wall/membrane/envelope biogenesis	SAN_0174	0.04
GBSCOH1_RS00955	RS00955	-1.52	-0.61	UDP-GlcNAc:undecaprenyl-phosphate GlcNAc-1-phosphate transferase	Cell wall/membrane/envelope biogenesis	SAN_0175	0.02
GBSCOH1_RS00990	RS00990	-3.26	-1.71	D,D-carboxypeptidase PBP3. Serine peptidase. MEROPS family S11	Cell wall/membrane/envelope biogenesis	SAN_0182	0.00756
GBSCOH1_RS01125	RS01125	-1.59	-0.67	acetate kinase	Energy production and conversion	SAN_0207	0.00854
GBSCOH1_RS01140	RS01140	-1.54	-0.63	CPBP family intramembrane glutamic endopeptidase (MroQ homolog)	Posttranslational modification, protein turnover, chaperones	SAN_0211	0.00384
pepA	RS01150	2.17	1.12	glutamyl aminopeptidase. Metallo peptidase. MEROPS family M42	Amino acid transport and metabolism	SAN_0213	0.00382
GBSCOH1_RS01230	RS01230	4.74	2.25	peptide/nickel transport system ATP-binding protein	Amino acid transport and metabolism	SAN_0230	0.00943
treB	RS01235	1.84	0.88	PTS system trehalose-specific IIB component, Glc family /PTS system trehalose-specific IIC component, Glc family /PTS system trehalose-specific IIA component, Glc family	Carbohydrate transport and metabolism	SAN_0231	3.56e-08
GBSCOH1_RS01255	RS01255	-2.37	-1.24	PTS system IIC component, L-Asc family	Carbohydrate transport and metabolism	SAN_0235	9.52e-12
GBSCOH1_RS01270	RS01270	2.2	1.14	Predicted ferric reductase	Inorganic ion transport and metabolism	SAN_0238	0.00111
GBSCOH1_RS01315	RS01315	2.19	1.13	hypothetical protein	General function prediction only	SAN_0266	0.000584
GBSCOH1_RS01335	RS01335	-1.91	-0.93	SSU ribosomal protein S9P	Translation, ribosomal structure, and biogenesis	SAN_0271	5.63e-06
GBSCOH1_RS01385	RS01385	1.52	0.61	DNA-binding protein (yobI homolog S. pnuemoniae)	General function prediction only	SAN_0013	0.0017
GBSCOH1_RS01640	RS01640	-1.66	-0.73	glycerol uptake facilitator protein	Carbohydrate transport and metabolism	SAN_0301	0.00015
GBSCOH1_RS01740	RS01740	-4.35	-2.12	nicotinate phosphoribosyltransferase	Coenzyme transport and metabolism	SAN_0322	0.000694
GBSCOH1_RS01825	RS01825	-10.99	-3.46	DNA-directed RNA polymerase subunit omega	Replication, recombination, and repair		0.00431
GBSCOH1_RS01845	RS01845	1.58	0.66	Serine/threonine protein phosphatase PrpC	Signal transduction mechanisms	SAN_0355	0.00328
liaS	RS01860	-2.16	-1.11	histidine kinase	Signal transduction mechanisms	SAN_0358	0.02
GBSCOH1_RS01975	RS01975	-4.22	-2.08	aspartate kinase	Amino acid transport and metabolism	SAN_0376	0.00153
fabD	RS02010	-1.8	-0.85	[Acyl-carrier-protein] S-malonyltransferase	Lipid transport and metabolism	SAN_0392	0.000947
GBSCOH1_RS02030	RS02030	1.5	0.58	3-hydroxyacyl-[acyl-carrier-protein] dehydratase	Lipid transport and metabolism	SAN_0396	0.03
GBSCOH1_RS02085	RS02085	-3.72	-1.89	hypothetical protein	Coenzyme transport and metabolism	SAN_0407	0.00428
GBSCOH1_RS02250	RS02250	-3.04	-1.6	Uncharacterized membrane protein	Function unknown	SAN_0442	0.02
GBSCOH1_RS02310	RS02310	-1.78	-0.83	glycerol 3-phosphate dehydrogenase (NAD(P)+)	Energy production and conversion	SAN_0455	0.04
rnpA	RS02315	-3.85	-1.95	ribonuclease P protein component	Translation, ribosomal structure, and biogenesis	SAN_0456	0.00754
GBSCOH1_RS02325	RS02325	-1.95	-0.97	spoIIIJ-associated protein	General function prediction only	SAN_0459	0.000867
GBSCOH1_RS02465	RS02465	1.81	0.86	carboxymuconolactone decarboxylase family protein	0		0.03
rib	RS02505	1.65	0.72	Alpha-like surface protein Rib	Cell wall/membrane/envelope biogenesis	SAN_0524	0.000291
GBSCOH1_RS02520	RS02520	2.71	1.44	lipoprotein	Cell wall/membrane/envelope biogenesis	SAN_0531	0.00603
GBSCOH1_RS02540	RS02540	1.62	0.69	methyltransferase domain-containin protein	Translation, ribosomal structure, and biogenesis		5.14e-05
GBSCOH1_RS02575	RS02575	-2.57	-1.36			SAN_2339	0.0041
GBSCOH1_RS02600	RS02600	-2.99	-1.58	aspartate-ammonia ligase	Amino acid transport and metabolism	SAN_0540	0.01
GBSCOH1_RS02665	RS02665	3.63	1.86				0.05
nth	RS02690	-2.65	-1.4	DNA-(apurinic or apyrimidinic site) lyase /endonuclease III	Replication, recombination, and repair	SAN_0559	0.02
GBSCOH1_RS02755	RS02755	1.74	0.8	cell division inhibitor SepF	Cell cycle control, cell division, chromosome partitioning	SAN_0572	6.56e-06
GBSCOH1_RS02785	RS02785	-3.14	-1.65	8-oxo-dGTP diphosphatase	Defense mechanisms	SAN_0579	0.00233
GBSCOH1_RS02830	RS02830	2.57	1.36	exodeoxyribonuclease VII small subunit	Replication, recombination, and repair		0.000124
GBSCOH1_RS02835	RS02835	2.05	1.04	farnesyl-diphosphate synthase	Coenzyme transport and metabolism	SAN_0602	3.04e-12
GBSCOH1_RS02840	RS02840	2.48	1.31	23S rRNA (cytidine1920-2'-O)/16S rRNA (cytidine1409-2'-O)-methyltransferase	Translation, ribosomal structure, and biogenesis	SAN_0603	0
GBSCOH1_RS02845	RS02845	1.84	0.88	transcriptional regulator, ArgR family	Transcription	SAN_0604	6.84e-05
recN	RS02850	1.53	0.61	DNA replication and repair protein RecN	Replication, recombination, and repair	SAN_0605	3.2e-05
GBSCOH1_RS02925	RS02925	1.75	0.8	fructose-1,6-bisphosphatase-3	Carbohydrate transport and metabolism	SAN_0620	7.71e-06
GBSCOH1_RS02935	RS02935	1.86	0.9	bacterial peptide chain release factor 2 (bRF-2)	Translation, ribosomal structure, and biogenesis	SAN_0622	0.02
ftsE	RS02940	1.68	0.75	cell division ATP-binding protein FtsE	Cell cycle control, cell division, chromosome partitioning	SAN_0623	3.49e-05
GBSCOH1_RS03025	RS03025	-2.62	-1.39	zinc transport system substrate-binding protein	Inorganic ion transport and metabolism	SAN_0642	0.03
GBSCOH1_RS03095	RS03095	5.9	2.56	putative ABC transport system ATP-binding protein	Cell wall/membrane/envelope biogenesis	SAN_0657	7.22e-05
GBSCOH1_RS03120	RS03120	8.41	3.07	CsbD family protein	Function unknown		0.01
GBSCOH1_RS03175	RS03175	-2.78	-1.48	shikimate kinase	Amino acid transport and metabolism	SAN_0682	0.00799
GBSCOH1_RS03200	RS03200	1.63	0.7	hypothetical protein	Function unknown	SAN_0687	0.00537
GBSCOH1_RS03215	RS03215	1.5	0.58	YSIRK-type signal peptide-containin protein	Function unknown	SAN_0690	0.01
GBSCOH1_RS03220	RS03220	2.24	1.16	Transposase InsO and inactivated derivatives	Mobilome: prophages, transposons	SAN_0691	0
araC	RS03235	1.87	0.9	transcriptional regulator, AraC family PI-1	Transcription	SAN_0697	1.57e-07
srtC1-1	RS03250	2.57	1.36	PI-1 class C sortase	Cell wall/membrane/envelope biogenesis	SAN_0700	0.000107
ap1-1	RS03260	2.06	1.04	VWA domain-containing protein PI-1	Cell wall/membrane/envelope biogenesis	SAN_0702	0.00025
GBSCOH1_RS03335	RS03335	-3.8	-1.93	multidrug/hemolysin transport system ATP-binding protein	Defense mechanisms	SAN_0719	0.00431
cylI	RS03355	-1.51	-0.59	CylI protein	Lipid transport and metabolism	SAN_0723	0.04
cylJ	RS03360	-1.59	-0.67	CylJ protein	Carbohydrate transport and metabolism	SAN_0724	0.04
GBSCOH1_RS03450	RS03450	1.81	0.86	Uncharacterized NAD(P)/FAD-binding protein YdhS	General function prediction only	SAN_0744	0.02
fetB	RS03470	-4.13	-2.04	putative ABC transport system permease protein	Inorganic ion transport and metabolism	SAN_0760	0.0027
GBSCOH1_RS03505	RS03505	2.28	1.19	beta-glucuronidase	Carbohydrate transport and metabolism	SAN_0769	0.03
GBSCOH1_RS03530	RS03530	-3.03	-1.6	NAD(P)-dependent dehydrogenase, short-chain alcohol dehydrogenase family	General function prediction only	SAN_0774	2.34e-06
GBSCOH1_RS03620	RS03620	1.52	0.61	Phosphoribosyl 1,2-cyclic phosphodiesterase	Inorganic ion transport and metabolism	SAN_0792	0.01
GBSCOH1_RS03640	RS03640	1.64	0.72	hypothetical protein	Coenzyme transport and metabolism	SAN_0811	0.00467
GBSCOH1_RS03660	RS03660	-1.6	-0.67	putative membrane protein	Function unknown	SAN_0816	0.00406
GBSCOH1_RS03695	RS03695	1.89	0.92	Hpr(Ser) kinase/phosphatase	Signal transduction mechanisms	SAN_0824	2.77e-07
GBSCOH1_RS03705	RS03705	1.55	0.63	Uncharacterized protein YoxC, contains an MCP-like domain	Function unknown	SAN_0826	0.000288
GBSCOH1_RS03715	RS03715	-1.98	-0.99	DUF3270 domain-containing protein	Function unknown		0.02
lysS	RS03765	-2.05	-1.03	lysyl-tRNA synthetase, class II	Translation, ribosomal structure, and biogenesis	SAN_0840	3.9e-06
GBSCOH1_RS03780	RS03780	2.28	1.19	Cys-tRNA(Pro)/Cys-tRNA(Cys) deacylase	Translation, ribosomal structure, and biogenesis	SAN_0843	3.05e-12
GBSCOH1_RS03825	RS03825	-1.6	-0.68	triosephosphate isomerase	Carbohydrate transport and metabolism	SAN_0855	0.000291
GBSCOH1_RS03845	RS03845	-3.22	-1.69	D-alanine--D-alanine ligase	Cell wall/membrane/envelope biogenesis	SAN_0859	0.00209
GBSCOH1_RS03860	RS03860	-3.56	-1.83	conserved hypothetical integral membrane protein TIGR02206	Function unknown	SAN_0862	0.01
GBSCOH1_RS03865	RS03865	-2.33	-1.22	LPXTG cell wall anchor domain-containing protein	Cell wall/membrane/envelope biogenesis	SAN_0864	0.05
GBSCOH1_RS04000	RS04000	-4.58	-2.2	Predicted Fe2+/Mn2+ transporter, VIT1/CCC1 family	Inorganic ion transport and metabolism	SAN_0894	0.03
GBSCOH1_RS04005	RS04005	-2.7	-1.43	glucosamine-6-phosphate deaminase	Carbohydrate transport and metabolism	SAN_0895	0.05
GBSCOH1_RS04035	RS04035	3.05	1.61	Phosphoglycolate phosphatase, HAD superfamily	Energy production and conversion	SAN_0907	0.05
GBSCOH1_RS04065	RS04065	-2.8	-1.49	Lipopolysaccharide biosynthesis protein, LPS:glycosyltransferase	Cell wall/membrane/envelope biogenesis	SAN_0913	0.05
GBSCOH1_RS04130	RS04130	1.92	0.94	Superfamily II DNA and RNA helicase	Replication, recombination, and repair	SAN_0925	2.63e-06
GBSCOH1_RS04175	RS04175	5.84	2.55	GA module-containing protein (co-transcribed with fbsB)	Cell wall/membrane/envelope biogenesis	SAN_0935	0.000831
GBSCOH1_RS04235	RS04235	1.52	0.61	methionine aminopeptidase, type I	Translation, ribosomal structure, and biogenesis	SAN_0947	0.000175
GBSCOH1_RS04260	RS04260	1.97	0.98	diacylglycerol kinase (ATP)	General function prediction only	SAN_0952	1.5e-08
GBSCOH1_RS04290	RS04290	-3.98	-1.99	F0F1 ATP synthase subunit C	Energy production and conversion		0.00679
GBSCOH1_RS04305	RS04305	-2.65	-1.4	ATP synthase F1 subcomplex delta subunit	Energy production and conversion	SAN_0962	2.49e-14
GBSCOH1_RS04310	RS04310	-2.23	-1.16	ATP synthase F1 subcomplex alpha subunit	Energy production and conversion	SAN_0963	1.43e-10
GBSCOH1_RS04325	RS04325	-2.34	-1.23	ATP synthase F1 subcomplex epsilon subunit	Energy production and conversion	SAN_0966	5.37e-11
addA	RS04375	1.77	0.82	DNA helicase/exodeoxyribonuclease V, subunit A	Replication, recombination, and repair	SAN_0977	1.12e-05
ltrA_2	RS04420	-4.18	-2.06	group II intron reverse transcriptase/maturase	Mobilome: prophages, transposons	SAN_1368	0.02
cas1	RS04485	-1.64	-0.72	CRISPR-associated protein, Cas1 family	Defense mechanisms	SAN_1005	0.00142
GBSCOH1_RS04505	RS04505	-1.91	-0.93	nucleoside diphosphate kinase	Nucleotide transport and metabolism	SAN_1009	0.00177
GBSCOH1_RS04545	RS04545	3.34	1.74	Acetyltransferase (isoleucine patch superfamily)	General function prediction only	SAN_1018	0.00796
GBSCOH1_RS04555	RS04555	-1.82	-0.87	ABC transporter permease (Streptococcus agalactiae FSL S3-586)	General function prediction only	SAN_1020	4.38e-07
GBSCOH1_RS04570	RS04570	-1.5	-0.59	DNA polymerase III catalytic subunit, DnaE type	Replication, recombination, and repair	SAN_1023	0.04
pfkA	RS04575	-1.58	-0.66	6-phosphofructokinase	Carbohydrate transport and metabolism	SAN_1024	0.000864
GBSCOH1_RS04610	RS04610	-7.01	-2.81	amino acid ABC transporter substrate-binding protein, PAAT family	Amino acid transport and metabolism	SAN_1035	0.00492
GBSCOH1_RS04625	RS04625	-2.52	-1.34	class I SAM-dependent methyltransferase	Translation, ribosomal structure, and biogenesis	SAN_1038	0.00157
GBSCOH1_RS04655	RS04655	-4.3	-2.1	NADPH-dependent 2,4-dienoyl-CoA reductase, sulfur reductase	Lipid transport and metabolism	SAN_1044	0.000552
GBSCOH1_RS04660	RS04660	-2.04	-1.03	L-lactate dehydrogenase	Energy production and conversion	SAN_1045	2.71e-08
GBSCOH1_RS04785	RS04785	4.01	2	DUF3173 domain-containing protein	Function unknown		0.00233
GBSCOH1_RS04790	RS04790	1.86	0.9	Site-specific recombinase XerD	Replication, recombination, and repair	SAN_1077	2.76e-06
GBSCOH1_RS04800	RS04800	2.61	1.38	transcriptional regulator, GntR family	Transcription	SAN_1079	0
GBSCOH1_RS04835	RS04835	-1.96	-0.97	YbbP superfamily ABC-type transport system involved in lysophospholipase L1 biosynthesis, permease component	Secondary metabolites biosynthesis, transport and catabolism	SAN_1087	0.000364
nsrR	RS04840	1.71	0.77	DNA-binding response regulator, OmpR family, contains REC and winged-helix (wHTH) domain	Signal transduction mechanisms	SAN_1088	0.00169
nsrK	RS04845	1.5	0.58	hypothetical protein	Signal transduction mechanisms	SAN_1089	0.01
GBSCOH1_RS04860	RS04860	-9.96	-3.32	DUF3307 domain-containing protein	Function unknown	SAN_1096	0.00694
pstB_2	RS04905	-1.55	-0.63	phosphate ABC transporter ATP-binding protein, PhoT family	Inorganic ion transport and metabolism	SAN_1105	0.01
truB	RS04950	-4.47	-2.16	tRNA pseudouridine synthase B	Translation, ribosomal structure, and biogenesis	SAN_1121	0.000887
GBSCOH1_RS04965	RS04965	1.65	0.72	Restriction endonuclease subunit S	Nucleotide transport and metabolism		0.00239
GBSCOH1_RS04970	RS04970	1.66	0.73	hypothetical protein	Posttranslational modification, protein turnover, chaperones	SAN_1125	0.00156
GBSCOH1_RS04975	RS04975	2.11	1.08	putative ABC transport system permease protein		SAN_1128	1.96e-12
GBSCOH1_RS05055	RS05055	3.28	1.71	Lipoprotein	Lipid transport and metabolism	SAN_1145	0.02
GBSCOH1_RS05070	RS05070	7.15	2.84	hypothetical protein	Function unknown	SAN_1146	2.25e-05
GBSCOH1_RS05090	RS05090	-1.57	-0.65	Lipoprotein	Lipid transport and metabolism	SAN_1151	0.02
GBSCOH1_RS05175	RS05175	-2.58	-1.37	aspartate semialdehyde dehydrogenase	Amino acid transport and metabolism	SAN_1172	0.04
GBSCOH1_RS05215	RS05215	1.85	0.89	luciferase family oxidoreductase, group 1	Coenzyme transport and metabolism	SAN_1181	0.03
GBSCOH1_RS05245	RS05245	-2	-1	alpha-phosphoglucomutase	Carbohydrate transport and metabolism	SAN_1187	1.39e-09
GBSCOH1_RS05255	RS05255	-1.82	-0.86	ATP-binding cassette, subfamily B	Defense mechanisms	SAN_1188	0.00173
GBSCOH1_RS05295	RS05295	-3.12	-1.64	thymidine kinase	Nucleotide transport and metabolism	SAN_1196	0.05
GBSCOH1_RS05320	RS05320	-2.03	-1.02	Formate/nitrite transporter FocA, FNT family	Inorganic ion transport and metabolism	SAN_1201	4.01e-06
GBSCOH1_RS05330	RS05330	-2.78	-1.47	xanthine phosphoribosyltransferase	Nucleotide transport and metabolism	SAN_1203	0.00235
GBSCOH1_RS05400	RS05400	1.56	0.64	Putative amino acid metabolism	Amino acid transport and metabolism	SAN_1219	0.03
GBSCOH1_RS05435	RS05435	-2.7	-1.43	AraC family transcriptional regulator	Transcription	SAN_1226	0.00678
GBSCOH1_RS05445	RS05445	2.04	1.03	spermidine/putrescine transport system substrate-binding protein	Amino acid transport and metabolism	SAN_1228	0.000831
folK	RS05470	5.9	2.56	2-amino-4-hydroxy-6-hydroxymethyldihydropteridine diphosphokinase	Coenzyme transport and metabolism	SAN_1233	0.000502
GBSCOH1_RS05490	RS05490	1.97	0.98	dihydrofolate synthase / folylpolyglutamate synthase	Coenzyme transport and metabolism	SAN_1237	0.0033
GBSCOH1_RS05510	RS05510	2.33	1.22	"Pfam: This family includes the MobA protein (Molybdopterin-guanine dinucleotide biosynthesis protein A). The family also includes a wide range of other NTP transferase domain."	Energy production and conversion		0.001
GBSCOH1_RS05545	RS05545	-1.95	-0.96	Protein of unknown function (DUF3278)		SAN_1257	0.05
GBSCOH1_RS05585	RS05585	1.72	0.78	DUF2273 domain-containing protein	Function unknown		0.000165
GBSCOH1_RS05595	RS05595	1.79	0.84	GlsB/YeaQ/YmgE family stress response membrane protein	0	SAN_1046	0.000112
GBSCOH1_RS05635	RS05635	-2.88	-1.52	TIGR00659 family protein	Cell wall/membrane/envelope biogenesis	SAN_1273	0.01
GBSCOH1_RS05670	RS05670	-1.83	-0.87	branched chain amino acid aminotransferase apoenzyme	Amino acid transport and metabolism	SAN_1277	6.41e-05
neuD	RS05705	1.94	0.96	sugar O-acyltransferase, sialic acid O-acetyltransferase NeuD family	Cell wall/membrane/envelope biogenesis	SAN_1284	0.00719
cpsK	RS05725	1.61	0.68		Cell wall/membrane/envelope biogenesis	SAN_1289	0.00121
cpsG	RS05745	2.24	1.17	UDP-N-acetylglucosamine transferase subunit ALG13	Cell wall/membrane/envelope biogenesis	SAN_1293	0.00143
GBSCOH1_RS05835	RS05835	1.75	0.81	putative tributyrin esterase	Defense mechanisms	SAN_1314	0.00892
recJ	RS05945	1.5	0.58	exonuclease RecJ	Replication, recombination, and repair	SAN_1337	0.0023
GBSCOH1_RS05950	RS05950	1.69	0.75	hypothetical protein	General function prediction only	SAN_1338	0.000634
GBSCOH1_RS05955	RS05955	1.53	0.62	RNAse Z	Translation, ribosomal structure, and biogenesis	SAN_1339	0.00623
GBSCOH1_RS05960	RS05960	1.73	0.79	GalT2 super family; Galactose-1-phosphate uridylyltransferase [Cystathionine gamma-lyase]	Amino acid transport and metabolism	SAN_1340	8.1e-05
hflX	RS05965	1.81	0.85	GTP-binding protein HflX	Translation, ribosomal structure, and biogenesis	SAN_1341	6.41e-07
miaA	RS05970	1.83	0.87	tRNA dimethylallyltransferase	Translation, ribosomal structure, and biogenesis	SAN_1342	0.02
GBSCOH1_RS05975	RS05975	6.35	2.67	DUF3042 family protein	Function unknown		0.00185
pepV	RS06000	1.64	0.71	peptidase V. Metallo peptidase. MEROPS family M20A	Amino acid transport and metabolism	SAN_1349	2.81e-05
uvrC	RS06025	-1.88	-0.91	Excinuclease ABC subunit C	Replication, recombination, and repair	SAN_1354	0.02
GBSCOH1_RS06060	RS06060	1.89	0.92	Transposase InsO and inactivated derivatives	Mobilome: prophages, transposons	SAN_1362	0.02
GBSCOH1_RS06200	RS06200	-1.94	-0.96	S-methylmethionine:proton symporter, AAT family	Amino acid transport and metabolism	SAN_1394	0.04
GBSCOH1_RS06245	RS06245	-2.3	-1.2	hydroxymethylglutaryl-CoA synthase	Lipid transport and metabolism	SAN_1408	0.04
GBSCOH1_RS06255	RS06255	1.6	0.68	Domain of unknown function (DUF1836); Helix-Turn-Helix DNA binding domain MerR superfamily	Transcription	SAN_1410	0.00565
GBSCOH1_RS06265	RS06265	-2.13	-1.09	lipid kinase, YegS/Rv2252/BmrU family	General function prediction only	SAN_1412	3.56e-09
GBSCOH1_RS06320	RS06320	-2.22	-1.15	ATP-binding cassette, subfamily B	Defense mechanisms	SAN_1425	0.01
GBSCOH1_RS06345	RS06345	-2.63	-1.4	Uncharacterized membrane protein HdeD, DUF308 family	Function unknown	SAN_1431	5.48e-08
GBSCOH1_RS06390	RS06390	-4.48	-2.16	Uncharacterized membrane protein	Function unknown	SAN_1443	0.04
GBSCOH1_RS06425	RS06425	1.66	0.73	hypothetical protein	Function unknown	SAN_1451	0.02
GBSCOH1_RS06465	RS06465	-4.6	-2.2	30S ribosomal protein S16	Translation, ribosomal structure, and biogenesis		0.03
GBSCOH1_RS06470	RS06470	-1.51	-0.59	putative ABC transport system permease protein	Defense mechanisms	SAN_1457	0.00228
capA	RS06530	1.58	0.66	poly-gamma-glutamate synthesis protein (capsule biosynthesis protein)	Cell wall/membrane/envelope biogenesis	SAN_1470	0.000414
GBSCOH1_RS06560	RS06560	2.76	1.47	sugar transferase	Carbohydrate transport and metabolism	SAN_1476	2.31e-05
gtfB	RS06565	3.17	1.66	accessory Sec system glycosylation chaperone GtfB	Intracellular trafficking, secretion, and vesicular transport	SAN_1477	3.9e-07
gtfA	RS06570	3.16	1.66	accessory Sec system glycosyltransferase GtfA	Intracellular trafficking, secretion, and vesicular transport	SAN_1478	4.17e-05
secA2	RS06575	3.43	1.78	protein translocase subunit secA	Intracellular trafficking, secretion, and vesicular transport	SAN_1479	4.24e-10
asp3	RS06580	2.56	1.35	accessory Sec system protein Asp3	Intracellular trafficking, secretion, and vesicular transport	SAN_1480	0.01
asp1	RS06590	3.1	1.63	accessory Sec system protein Asp1	Intracellular trafficking, secretion, and vesicular transport	SAN_1482	2.86e-07
secY2	RS06595	4.98	2.32	preprotein translocase subunit SecY	Intracellular trafficking, secretion, and vesicular transport	SAN_1483	3.9e-14
GBSCOH1_RS06660	RS06660	1.88	0.91	ferredoxin	Inorganic ion transport and metabolism		0.000114
GBSCOH1_RS06705	RS06705	-3.95	-1.98	DUF1803 domain-containing protein	Function unknown	SAN_1505	0.01
GBSCOH1_RS06720	RS06720	-2.28	-1.19	putative hemolysin	General function prediction only	SAN_1509	2.35e-12
GBSCOH1_RS06745	RS06745	2.55	1.35	Riboflavin transporter FmnP	Coenzyme transport and metabolism	SAN_1514	0.05
lepB-2b	RS06775	2.34	1.23		Posttranslational modification, protein turnover, chaperones		3.19e-05
GBSCOH1_RS06785	RS06785	1.65	0.72	Glycosyltransferase involved in cell wall bisynthesis	Cell wall/membrane/envelope biogenesis	SAN_1522	0.00387
GBSCOH1_RS06790	RS06790	2.09	1.06	rhamnosyltransferase	Carbohydrate transport and metabolism	SAN_1523	0.00481
GBSCOH1_RS06810	RS06810	3.26	1.7	glycosyltransferase family 2 protein	Cell wall/membrane/envelope biogenesis	SAN_1527	4.84e-07
GBSCOH1_RS06815	RS06815	2.76	1.47	Nucleoside-diphosphate-sugar epimerase	Cell wall/membrane/envelope biogenesis	SAN_1531	1.55e-06
GBSCOH1_RS06955	RS06955	-2.15	-1.11	maltooligosaccharide ABC transporter membrane protein	Carbohydrate transport and metabolism	SAN_1562	1.56e-10
GBSCOH1_RS07045	RS07045	4.31	2.11	Transposase and inactivated derivatives, IS30 family	Mobilome: prophages, transposons	SAN_1579	0.000694
GBSCOH1_RS07060	RS07060	1.55	0.63	Nitroreductase family protein	Energy production and conversion	SAN_1623	0.00581
smpB	RS07080	1.82	0.86	SsrA-binding protein	Posttranslational modification, protein turnover, chaperones	SAN_1588	0.04
GBSCOH1_RS07110	RS07110	1.95	0.96	dephospho-CoA kinase	Coenzyme transport and metabolism	SAN_1594	0.03
GBSCOH1_RS07120	RS07120	2	1	transcriptional activator, Rgg/GadR/MutR family, C-terminal domain-containing protein	Transcription	SAN_1596	0.00836
rplK	RS07245	-2.39	-1.26	50S ribosomal protein L11	Translation, ribosomal structure, and biogenesis		7.65e-06
GBSCOH1_RS07335	RS07335	3.35	1.75	PhnB protein	General function prediction only	SAN_1686	0.03
GBSCOH1_RS07345	RS07345	2.63	1.4	Predicted dehydrogenase	General function prediction only	SAN_1649	2.14e-06
GBSCOH1_RS07350	RS07350	2.05	1.04	Uncharacterized protein YhfF	Function unknown	SAN_1650	0.02
GBSCOH1_RS07360	RS07360	25.19	4.65	DUF2829 domain-containing protein	Function unknown	SAN_1652	9.58e-07
brnQ_1	RS07400	-2.78	-1.47	branched-chain amino acid:cation transporter, LIVCS family	Amino acid transport and metabolism	SAN_1661	0.00091
GBSCOH1_RS07420	RS07420	-2.28	-1.19	PTS sugar transporter subunit IIC	Carbohydrate transport and metabolism	SAN_1665	0.01
GBSCOH1_RS07425	RS07425	-2.21	-1.14	Uncharacterized protein with an alpha/beta hydrolase fold	Function unknown	SAN_1666	0.02
rsmI	RS07465	-1.6	-0.67	16S rRNA (cytidine1402-2'-O)-methyltransferase	Translation, ribosomal structure, and biogenesis	SAN_1676	0.03
GBSCOH1_RS07520	RS07520	1.9	0.93	ATP-dependent Clp protease proteolytic subunit ClpP	Posttranslational modification, protein turnover, chaperones	SAN_1694	9.06e-05
GBSCOH1_RS07525	RS07525	-2.07	-1.05	uracil phosphoribosyltransferase	Nucleotide transport and metabolism	SAN_1695	0.00993
trkA	RS07545	-2.03	-1.02	trk system potassium uptake protein TrkA	Inorganic ion transport and metabolism	SAN_1700	2.36e-05
GBSCOH1_RS07550	RS07550	-1.98	-0.98	trk system potassium uptake protein TrkH	Inorganic ion transport and metabolism	SAN_1701	3.49e-05
xerD	RS07575	1.64	0.71	tyrosine recombinase XerD subunit	Replication, recombination, and repair	SAN_1707	0.00106
GBSCOH1_RS07620	RS07620	2.1	1.07	uncharacterized protein	General function prediction only	SAN_1717	0.00371
GBSCOH1_RS07625	RS07625	1.94	0.96	RNA methyltransferase, TrmH family	Translation, ribosomal structure, and biogenesis	SAN_1718	6.71e-08
greA	RS07655	2.43	1.28	transcription elongation factor GreA	Transcription	SAN_1724	0.01
dnaI	RS07690	1.57	0.65	replicative DNA helicase loader DnaI	Replication, recombination, and repair	SAN_1732	0.00492
GBSCOH1_RS07715	RS07715	3.62	1.86	uncharacterized protein	Function unknown	SAN_1737	0
htpX	RS07720	-2.56	-1.36	Heat shock protein. Metallo peptidase. MEROPS family M48B	Posttranslational modification, protein turnover, chaperones	SAN_1738	0.04
GBSCOH1_RS07725	RS07725	-2.38	-1.25	LemA protein	Function unknown	SAN_1739	8.86e-05
GBSCOH1_RS07730	RS07730	-3.22	-1.69	16S rRNA m(7)G-527 methyltransferase	Translation, ribosomal structure, and biogenesis	SAN_1740	0.03
GBSCOH1_RS07745	RS07745	-3.01	-1.59	energy-coupling factor transport system permease protein	Coenzyme transport and metabolism	SAN_1743	0.02
metP	RS07775	-2.69	-1.43	D-methionine transport system permease protein	Amino acid transport and metabolism	SAN_1753	0.01
metN	RS07780	-2.94	-1.56	D-methionine transport system ATP-binding protein	Amino acid transport and metabolism	SAN_1754	0.000213
pdsM	RS07785	-2.46	-1.3	succinyl-diaminopimelate desuccinylase	Amino acid transport and metabolism	SAN_1755	1.08e-05
GBSCOH1_RS07825	RS07825	4.29	2.1	DNA/RNA non-specific endonuclease	Replication, recombination, and repair		0.03
GBSCOH1_RS07925	RS07925	2.97	1.57	Threonine/homoserine efflux transporter RhtA	Amino acid transport and metabolism	SAN_1788	0.00108
gatC	RS07940	1.76	0.82	aspartyl/glutamyl-tRNA(Asn/Gln) amidotransferase subunit C	Translation, ribosomal structure, and biogenesis	SAN_1791	0.04
GBSCOH1_RS07975	RS07975	-1.61	-0.69	alanine-synthesizing transaminase	Amino acid transport and metabolism	SAN_1798	0.03
GBSCOH1_RS08095	RS08095	-1.97	-0.98	Xaa-Pro aminopeptidase	Amino acid transport and metabolism	SAN_1829	0.04
GBSCOH1_RS08100	RS08100	-2.84	-1.5	DUF4811 domain-containing protein	Function unknown	SAN_1830	0.01
GBSCOH1_RS08105	RS08105	-2.28	-1.19	multidrug efflux MFS transporter	Defense mechanisms	SAN_1831	0.00614
rpsR	RS08125	1.64	0.71	30S ribosomal protein S18	Translation, ribosomal structure, and biogenesis		0.03
mutY	RS08140	2.11	1.08	A/G-specific DNA-adenine glycosylase	Replication, recombination, and repair	SAN_1840	0.0079
trxA	RS08150	3.31	1.73	thioredoxin	Inorganic ion transport and metabolism	SAN_1842	0.04
GBSCOH1_RS08190	RS08190	-1.74	-0.8	hypothetical protein	Function unknown	SAN_1851	7.22e-05
pflB	RS08200	-1.8	-0.84	formate C-acetyltransferase	Energy production and conversion	SAN_1853	4.53e-05
GBSCOH1_RS08280	RS08280	1.61	0.68	NADH dehydrogenase	Energy production and conversion	SAN_1869	0.000286
GBSCOH1_RS08300	RS08300	-2.31	-1.21	cyclopropane-fatty-acyl-phospholipid synthase	Lipid transport and metabolism	SAN_1874	0.000136
GBSCOH1_RS08360	RS08360	-1.7	-0.77	RNase J1	Translation, ribosomal structure, and biogenesis	SAN_1890	4.91e-06
GBSCOH1_RS08405	RS08405	-1.78	-0.83	SSU ribosomal protein S7P	Translation, ribosomal structure, and biogenesis	SAN_1903	0.04
GBSCOH1_RS08655	RS08655	-1.59	-0.67	Predicted transcriptional regulator YheO, contains PAS and DNA-binding HTH domains	Transcription	SAN_1964	0.05
GBSCOH1_RS08665	RS08665	-2.83	-1.5	5-bromo-4-chloroindolyl phosphate hydrolysis protein	Inorganic ion transport and metabolism	SAN_1966	0.03
GBSCOH1_RS08670	RS08670	-1.64	-0.71	Uncharacterized conserved protein YaaN involved in tellurite resistance	Defense mechanisms	SAN_1967	0.02
GBSCOH1_RS08735	RS08735	1.61	0.68	sodium/proton antiporter, CPA1 family	Inorganic ion transport and metabolism	SAN_1980	0.000402
GBSCOH1_RS08775	RS08775	1.89	0.92	transcriptional regulator, LacI family	Transcription	SAN_1989	2.32e-05
GBSCOH1_RS08815	RS08815	-1.69	-0.75	Ribose 5-phosphate isomerase RpiB	Carbohydrate transport and metabolism	SAN_1997	0.02
GBSCOH1_RS08845	RS08845	-1.56	-0.64	DNA polymerase III catalytic subunit, PolC type	Replication, recombination, and repair	SAN_2004	0.000643
GBSCOH1_RS08925	RS08925	2.01	1.01	Galactose mutarotase	Carbohydrate transport and metabolism	SAN_2024	0.04
GBSCOH1_RS08960	RS08960	1.9	0.93	glycoside hydrolase	Carbohydrate transport and metabolism	SAN_2031	0.03
GBSCOH1_RS08980	RS08980	-2.11	-1.08	transcriptional regulator, DeoR family	Carbohydrate transport and metabolism	SAN_2036	0.05
GBSCOH1_RS09000	RS09000	-1.84	-0.88	GTP pyrophosphokinase	Signal transduction mechanisms	SAN_2040	0.0044
GBSCOH1_RS09100	RS09100	-1.92	-0.94	maltose 6'-phosphate phosphatase	General function prediction only	SAN_2060	1.32e-05
GBSCOH1_RS09105	RS09105	-1.83	-0.87	PTS system maltose-specific IIA component, Glc family /PTS system maltose-specific IIB component, Glc family /PTS system maltose-specific IIC component, Glc family	Carbohydrate transport and metabolism	SAN_2061	1.11e-06
pstA_2	RS09130	5.2	2.38	phosphate ABC transporter membrane protein 2, PhoT family	Inorganic ion transport and metabolism	SAN_2078	0.02
GBSCOH1_RS09150	RS09150	1.77	0.82	16S rRNA (uracil1498-N3)-methyltransferase	Translation, ribosomal structure, and biogenesis	SAN_2083	0.04
GBSCOH1_RS09330	RS09330	2.04	1.03	LPXTG cell wall anchor domain-containing protein	Cell wall/membrane/envelope biogenesis	SAN_2128	0.01
GBSCOH1_RS09360	RS09360	-7.49	-2.91	Transcriptional regulator, contains XRE-family HTH domain	Transcription	SAN_2135	0.02
GBSCOH1_RS09405	RS09405	2.22	1.15	manganese transport protein	Inorganic ion transport and metabolism	SAN_2144	1.78e-09
GBSCOH1_RS09425	RS09425	10.85	3.44	Sterol-regulatory element binding protein (SREBP) site 2 protease family [Site-2 protease (S2P) class of zinc metalloproteases (MEROPS family M50)]	General function prediction only	SAN_2148	0.00111
GBSCOH1_RS09440	RS09440	3.21	1.68	hypothetical protein	Function unknown	SAN_2151	0.02
GBSCOH1_RS09510	RS09510	1.76	0.82	Transcriptional regulator, contains XRE-family HTH domain	Transcription	SAN_2165	0.01
GBSCOH1_RS09530	RS09530	2.16	1.11	NTP pyrophosphatase, house-cleaning of non-canonical NTPs	Defense mechanisms	SAN_2169	0.05
GBSCOH1_RS09550	RS09550	1.67	0.74	CAMP-1 (Protein B cAMP factor)	Defense mechanisms	SAN_2173	4.53e-06
GBSCOH1_RS09555	RS09555	2.42	1.28	Adenylate kinase	Nucleotide transport and metabolism	SAN_2177	0.00424
GBSCOH1_RS09570	RS09570	-4.57	-2.19	homocysteine S-methyltransferase	Amino acid transport and metabolism	SAN_2181	0.01
GBSCOH1_RS09610	RS09610	-1.52	-0.61	leucyl-tRNA synthetase	Translation, ribosomal structure, and biogenesis	SAN_2192	0.000616
GBSCOH1_RS09670	RS09670	-2.01	-1	hypothetical protein	Function unknown	SAN_2212	1.37e-08
GBSCOH1_RS09705	RS09705	-1.7	-0.77	chaperonin GroEL	Posttranslational modification, protein turnover, chaperones	SAN_2218	6.9e-05
GBSCOH1_RS09820	RS09820	1.65	0.72			SAN_2244	0.04
GBSCOH1_RS09855	RS09855	2.2	1.14	Uncharacterized membrane-anchored protein YitT, contains DUF161 and DUF2179 domains	Function unknown	SAN_2252	0.03
GBSCOH1_RS09950	RS09950	4.58	2.19	Uncharacterized membrane protein YfcC, ion transporter superfamily	General function prediction only	SAN_2271	0.000413
GBSCOH1_RS09980	RS09980	-1.53	-0.61	osmoprotectant transport system permease protein	Cell wall/membrane/envelope biogenesis	SAN_2277	0.05
GBSCOH1_RS10045	RS10045	9.47	3.24	DnaD domain protein	Replication, recombination, and repair	SAN_2300	0.00127
dnaB	RS10145	1.69	0.76	primary replicative DNA helicase	Replication, recombination, and repair	SAN_2319	0.04
GBSCOH1_RS10150	RS10150	1.58	0.66	LSU ribosomal protein L9P	Translation, ribosomal structure, and biogenesis	SAN_2320	0.00762
GBSCOH1_RS10215	RS10215	-4.23	-2.08	Predicted Zn-dependent peptidase	General function prediction only	SAN_2334	0.00111
GBSCOH1_RS10220	RS10220	-2.62	-1.39	Predicted Zn-dependent peptidase	General function prediction only	SAN_2335	0.05
guaB	RS10245	-1.88	-0.91	inosine-5'-monophosphate dehydrogenase	Nucleotide transport and metabolism	SAN_0464	7.68e-05
GBSCOH1_RS10250	RS10250	-1.67	-0.74	transcriptional regulator, ArgR family	Transcription	SAN_0465	0.03
GBSCOH1_RS10260	RS10260	-4.05	-2.02	B3/B4 domain-containing protein (DNA/RNA-binding domain of Phe-tRNA-synthetase)	General function prediction only	SAN_0467	0.03
mobC	RS10520	1.81	0.86	plasmid mobilization relaxosome protein MobC	Mobilome: prophages, transposons		0.00448
GBSCOH1_RS10545	RS10545	6.72	2.75	hypothetical protein	Function unknown		0.01
GBSCOH1_RS10870	RS10870	4.27	2.09	Transposase InsO and inactivated derivatives	Mobilome: prophages, transposons	SAN_2166	0.01

## Sheet: Shared Similar Up Δ >1.5 (20)
Gene	Locus Tag	Locus Description	Pathway	SAN Locus Tag	hVECs FC	hVECs+AM FC	FC difference	hVECs Log2 FC	hVECs+AM Log2 FC	hVECs FDR p	hVECs+AM FDR p
GBSCOH1_RS00770	RS00770	small conductance mechanosensitive channel	Cell wall/membrane/envelope biogenesis	SAN_0128	-4.29	-2.58	1.71	-2.1	-1.37	0.000641	0.00164
GBSCOH1_RS00860	RS00860		Inorganic ion transport and metabolism	SAN_0152	-9.68	-3.09	6.59	-3.27	-1.63	0	0
GBSCOH1_RS00865	RS00865	putative ABC transport system ATP-binding protein	General function prediction only	SAN_0153	-5.64	-1.54	4.1	-2.5	-0.63	4.76e-12	0.04
recU	RS01760	recombination protein U	General function prediction only	SAN_0326	-4.56	-2.1	2.46	-2.19	-1.07	1.78e-10	0.03
GBSCOH1_RS02590	RS02590	Mg2+ and Co2+ transporter CorA	Inorganic ion transport and metabolism	SAN_2336	-5.22	-2.61	2.61	-2.38	-1.38	0.03	0.03
GBSCOH1_RS04550	RS04550	Uncharacterized membrane protein YdjX, TVP38/TMEM64 family, SNARE-associated domain	Function unknown	SAN_1019	-3.69	-1.84	1.85	-1.88	-0.88	0.000555	0.00994
GBSCOH1_RS04620	RS04620	pantothenate kinase	Coenzyme transport and metabolism	SAN_1037	-5.45	-3.5	1.95	-2.45	-1.81	0.000522	0.000883
GBSCOH1_RS05600	RS05600	GlsB/YeaQ/YmgE family stress response membrane protein	Function unknown	SAN_1047	1.73	4.44	2.71	0.79	2.15	0.000442	0
bp-2b	RS06765	PI-2b base protein	Cell wall/membrane/envelope biogenesis	SAN_1518	2.67	4.28	1.61	1.41	2.1	0	0
ap1-2b	RS06770	PI-2b accessory protein 1	Cell wall/membrane/envelope biogenesis	SAN_1519	2.88	4.47	1.59	1.52	2.16	0	0
GBSCOH1_RS06915	RS06915	UPF0176 protein	General function prediction only	SAN_1549	-3.56	-1.9	1.66	-1.83	-0.93	6.94e-08	4.15e-05
GBSCOH1_RS07010	RS07010	hypothetical protein	Function unknown	SAN_1572	-5.38	-1.57	3.81	-2.43	-0.65	0.00018	0.05
GBSCOH1_RS07370	RS07370			SAN_1654	2.85	4.91	2.06	1.51	2.3	0.05	1.25e-07
GBSCOH1_RS07920	RS07920				-6.46	-2.42	4.04	-2.69	-1.28	0.0095	0.02
GBSCOH1_RS07960	RS07960	3-hydroxyacyl-CoA dehydrogenase	Lipid transport and metabolism	SAN_1795	1.59	3.06	1.47	0.67	1.61	0.00244	0
GBSCOH1_RS08560	RS08560	transcriptional antiterminator, BglG family	Transcription	SAN_1941	-4.55	-2.67	1.88	-2.19	-1.42	1.91e-05	1.4e-05
arcC_1	RS09955	carbamate kinase	Amino acid transport and metabolism	SAN_2272	4.04	8.1	4.06	2.01	3.02	0.05	1.91e-06
GBSCOH1_RS09960	RS09960	ornithine carbamoyltransferase	Amino acid transport and metabolism	SAN_2273	4.27	11.04	6.77	2.1	3.46	0.0043	0
GBSCOH1_RS10255	RS10255	transcriptional regulator, Crp/Fnr family	Signal transduction mechanisms	SAN_0466	-12.22	-3.34	8.88	-3.61	-1.74	0.00535	0.000756
rlmH	RS10330	23S rRNA (pseudouridine1915-N3)-methyltransferase	Translation, ribosomal structure, and biogenesis	SAN_0479	-11.81	-2.66	9.15	-3.56	-1.41	0.000294	0.000713

## Sheet: Shared Similar Down Δ >1.5 (31)
Gene	Locus Tag	Locus Description	Pathway	SAN Locus Tag	hVECs FC	hVECs+AM FC	FC difference	hVECs Log2 FC	hVECs+AM Log2 FC	hVECs FDR p	hVECs+AM FDR p
GBSCOH1_RS00285	RS00285	phosphoribosylformylglycinamidine synthase	Nucleotide transport and metabolism	SAN_0033	-1.52	-3.76	-2.24	-0.6	-1.91	0.03	8.33e-10
GBSCOH1_RS00290	RS00290	amidophosphoribosyltransferase	Nucleotide transport and metabolism	SAN_0034	-1.9	-3.94	-2.04	-0.93	-1.98	0.00399	2.11e-09
purN	RS00300	formyltetrahydrofolate-dependent phosphoribosylglycinamide formyltransferase	Nucleotide transport and metabolism	SAN_0036	-3.39	-5.06	-1.67	-1.76	-2.34	0.02	0.000883
GBSCOH1_RS00305	RS00305	Predicted acetyltransferase, GNAT family	General function prediction only	SAN_0037	-2.43	-4.28	-1.85	-1.28	-2.1	0.00111	7.16e-08
purH	RS00310	IMP cyclohydrolase /phosphoribosylaminoimidazolecarboxamide formyltransferase	Nucleotide transport and metabolism	SAN_0038	-1.77	-5.13	-3.36	-0.82	-2.36	8.03e-05	0
GBSCOH1_RS00430	RS00430	acetaldehyde dehydrogenase /alcohol dehydrogenase AdhE	Energy production and conversion	SAN_0074	7.44	4.23	-3.21	2.9	2.08	0	0
GBSCOH1_RS00830	RS00830	monosaccharide ABC transporter substrate-binding protein, CUT2 family	Carbohydrate transport and metabolism	SAN_0145	-1.78	-4.17	-2.39	-0.83	-2.06	0.000269	0
GBSCOH1_RS00915	RS00915	Regulator of protease activity HflC, stomatin/prohibitin superfamily	Posttranslational modification, protein turnover, chaperones	SAN_0165	-6.51	-8.57	-2.06	-2.7	-3.1	1.33e-14	7.73e-10
GBSCOH1_RS02385	RS02385	hypothetical protein	Function unknown	SAN_0497	-3.04	-5.2	-2.16	-1.6	-2.38	0.04	0.000215
GBSCOH1_RS03465	RS03465	putative ABC transport system ATP-binding protein	Inorganic ion transport and metabolism	SAN_0759	-4.96	-9.88	-4.92	-2.31	-3.31	0.01	0.000727
thiW	RS04180	energy coupling factor transporter S component ThiW	Function unknown	SAN_0936	9.15	6.17	-2.98	3.19	2.63	0.000112	0.00173
msrB	RS04530	peptide-methionine (R)-S-oxide reductase	Posttranslational modification, protein turnover, chaperones	SAN_1015	6.81	3.71	-3.1	2.77	1.89	6.23e-05	0.00978
cstA	RS05035	Carbon starvation protein CstA	Signal transduction mechanisms	SAN_1140	-1.87	-3.53	-1.66	-0.9	-1.82	1.78e-05	0
GBSCOH1_RS05150	RS05150	orotate phosphoribosyltransferase	Nucleotide transport and metabolism	SAN_1164	3.67	2	-1.67	1.87	1	0.000301	0.00759
GBSCOH1_RS06410	RS06410	alanine adding enzyme	Cell wall/membrane/envelope biogenesis	SAN_1448	-2.1	-4.03	-1.93	-1.07	-2.01	0.000381	1.01e-11
GBSCOH1_RS06620	RS06620	3-dehydroquinate dehydratase	Amino acid transport and metabolism	SAN_1489	-3.38	-5.47	-2.09	-1.76	-2.45	0.000616	7.68e-07
GBSCOH1_RS06820	RS06820	2-C-methyl-D-erythritol 4-phosphate cytidylyltransferase	Lipid transport and metabolism	SAN_1532	3.89	2.42	-1.47	1.96	1.28	1.02e-09	0.000414
GBSCOH1_RS07475	RS07475	DNA polymerase III subunit delta	Replication, recombination, and repair	SAN_1678	-1.89	-3.83	-1.94	-0.92	-1.94	0.04	4.42e-05
GBSCOH1_RS07540	RS07540	amino acid/polyamine/organocation transporter, APC superfamily	Amino acid transport and metabolism	SAN_1699	-4.8	-7.2	-2.4	-2.26	-2.85	0.01	0.000919
GBSCOH1_RS07605	RS07605			SAN_1713	-2.31	-5.18	-2.87	-1.21	-2.37	0.00549	4.88e-07
GBSCOH1_RS07770	RS07770	alcohol dehydrogenase	Amino acid transport and metabolism	SAN_1752	-2.37	-5.05	-2.68	-1.24	-2.34	1.66e-10	0
GBSCOH1_RS07860	RS07860	glycerol uptake facilitator protein	Carbohydrate transport and metabolism	SAN_1774	-3.99	-6.57	-2.58	-1.99	-2.72	0	0
GBSCOH1_RS08630	RS08630	PTS system IIC component, L-Asc family	Carbohydrate transport and metabolism	SAN_1955	-2.47	-4.88	-2.41	-1.3	-2.29	0.00046	2.11e-09
deoC	RS09680	deoxyribose-phosphate aldolase	Nucleotide transport and metabolism	SAN_2214	-2.2	-4.1	-1.9	-1.14	-2.04	2.6e-07	0
GBSCOH1_RS09685	RS09685	concentrative nucleoside transporter, CNT family	Nucleotide transport and metabolism	SAN_2215	-2.04	-3.66	-1.62	-1.03	-1.87	2.91e-08	0
udp	RS09690	uridine phosphorylase	Nucleotide transport and metabolism	SAN_2216	-1.88	-3.64	-1.76	-0.91	-1.86	0.04	1.51e-06
GBSCOH1_RS10270	RS10270				-2.78	-4.63	-1.85	-1.47	-2.21	2.52e-14	0
argF	RS10275	ornithine carbamoyltransferase	Amino acid transport and metabolism	SAN_0471	-3.02	-5.28	-2.26	-1.59	-2.4	0	0
arcD	RS10280	arginine:ornithine antiporter, APA family	Amino acid transport and metabolism	SAN_0472	-2.82	-5.44	-2.62	-1.5	-2.44	1.01e-12	0
arcC_2	RS10285	carbamate kinase	Amino acid transport and metabolism	SAN_0473	-2.57	-5.47	-2.9	-1.36	-2.45	1.85e-10	0
ssrA	RS10580		Translation, ribosomal structure, and biogenesis		3.79	1.56	-2.23	1.92	0.65	0	0.02

## Sheet: Shared Up Δ <1.4 (25)
Gene	Locus Tag	Locus Description	Pathway	SAN Locus Tag	hVECs FC	hVECs+AM FC	FC difference	hVECs Log2 FC	hVECs+AM Log2 FC	hVECs FDR p	hVECs+AM FDR p
truA	RS00750	tRNA pseudouridine38-40 synthase	Translation, ribosomal structure, and biogenesis	SAN_0124	-2.34	-1.55	0.79	-1.23	-0.63	2.19e-12	1.9e-05
hssS	RS00875	Signal transduction histidine kinase	Signal transduction mechanisms	SAN_0155	-3.31	-2.28	1.03	-1.73	-1.19	1.01e-10	1.47e-09
GBSCOH1_RS01580	RS01580			SAN_0289	-3.18	-1.88	1.3	-1.67	-0.91	5.19e-06	0.000377
GBSCOH1_RS01710	RS01710	ATP-dependent RNA helicase CshB	Replication, recombination, and repair	SAN_0316	-2.61	-1.69	0.92	-1.39	-0.75	0.00384	1.13e-05
GBSCOH1_RS02120	RS02120	hypothetical protein	Function unknown	SAN_0414	2.42	3.07	0.65	1.27	1.62	0.05	0.000299
GBSCOH1_RS02295	RS02295	Membrane associated serine protease, rhomboid family	Posttranslational modification, protein turnover, chaperones	SAN_0452	2.6	3.35	0.75	1.38	1.74	0.00759	5.63e-06
GBSCOH1_RS02320	RS02320	YidC/Oxa1 family membrane protein insertase	Cell wall/membrane/envelope biogenesis	SAN_0458	-3.03	-2.39	0.64	-1.6	-1.25	0.000557	0.000139
manB	RS02810	Phosphoglucomutase/phosphomannomutase, C-terminal domain	Carbohydrate transport and metabolism	SAN_0597	1.52	2.32	0.8	0.6	1.22	0.00523	1.42e-12
cylE	RS03345	cylE	Cell wall/membrane/envelope biogenesis	SAN_0721	-2.08	-1.52	0.56	-1.06	-0.61	0.00325	0.02
GBSCOH1_RS04140	RS04140	GAF domain-containing protein	Defense mechanisms	SAN_0927	-4.26	-2.9	1.36	-2.09	-1.53	0.01	0.00892
dnaX	RS04145	DNA polymerase III, tau subunit	Replication, recombination, and repair	SAN_0928	-2.35	-1.68	0.67	-1.23	-0.75	7.81e-06	0.05
lepB_1	RS04585	signal peptidase I	Intracellular trafficking, secretion, and vesicular transport	SAN_1026	-2.75	-2.1	0.65	-1.46	-1.07	5.58e-13	5.37e-11
GBSCOH1_RS04605	RS04605	amino acid ABC transporter ATP-binding protein, PAAT family	Amino acid transport and metabolism	SAN_1034	-3.87	-2.91	0.96	-1.95	-1.54	0.05	0.02
folB	RS05475	dihydroneopterin aldolase	Coenzyme transport and metabolism	SAN_1234	2.84	4.27	1.43	1.5	2.09	0.03	1.06e-06
GBSCOH1_RS05810	RS05810	purine-nucleoside phosphorylase	Nucleotide transport and metabolism	SAN_1309	1.68	2.24	0.56	0.75	1.16	2.39e-06	0
GBSCOH1_RS06330	RS06330	5'-nucleotidase	Defense mechanisms	SAN_1427	-2.82	-1.99	0.83	-1.49	-0.99	1.08e-09	7.64e-08
asp2	RS06585			SAN_1481	2.27	2.82	0.55	1.19	1.5	0.03	1.9e-05
GBSCOH1_RS06740	RS06740	phosphatase PAP2 family protein	Inorganic ion transport and metabolism	SAN_1513	2.01	2.7	0.69	1.01	1.43	2.69e-05	0
srt-2b	RS06750	PI-2b sortase	Cell wall/membrane/envelope biogenesis	SAN_1515	2.81	4.18	1.37	1.49	2.06	4.85e-10	0
ap2-2b	RS06755	PI-2b accessory protein 2	Cell wall/membrane/envelope biogenesis	SAN_1516	3.06	3.93	0.87	1.61	1.98	5.15e-07	0
srtC-2b	RS06760	PI-2b class C sortase	Cell wall/membrane/envelope biogenesis	SAN_1517	3.71	4.33	0.62	1.89	2.11	1.54e-12	0
GBSCOH1_RS07040	RS07040	LPXTG-motif cell wall anchor domain-containing protein	Translation, ribosomal structure, and biogenesis	SAN_1578	-3.52	-2.55	0.97	-1.81	-1.35	8.8e-05	3.19e-05
phoH	RS07180	phosphate starvation-inducible protein PhoH	Signal transduction mechanisms	SAN_1609	-6.84	-6.14	0.7	-2.77	-2.62	5.91e-05	3.39e-07
GBSCOH1_RS08065	RS08065	Uncharacterized conserved protein YloU, alkaline shock protein (Asp23) family	Function unknown	SAN_1820	-3.36	-2.19	1.17	-1.75	-1.13	1.14e-07	1.11e-06
efp	RS08070	translation elongation factor P (EF-P)	Translation, ribosomal structure, and biogenesis	SAN_1821	-2.98	-1.98	1	-1.58	-0.98	2.34e-10	0.00889

## Sheet: Shared Down Δ <1.4 (33)
Gene	Locus Tag	Locus Description	Pathway	SAN Locus Tag	hVECs FC	hVECs+AM FC	FC difference	hVECs Log2 FC	hVECs+AM Log2 FC	hVECs FDR p	hVECs+AM FDR p
dnaN	RS00010	DNA polymerase III, beta subunit	Replication, recombination, and repair	SAN_0483	-2.31	-2.86	-0.55	-1.21	-1.51	7.14e-06	0
GBSCOH1_RS00255	RS00255	aromatic amino acid aminotransferase apoenzyme	Amino acid transport and metabolism	SAN_0026	-1.61	-2.19	-0.58	-0.68	-1.13	0.0093	5.74e-07
secY	RS00555	protein translocase subunit secY/sec61 alpha	Intracellular trafficking, secretion, and vesicular transport	SAN_0102	-1.73	-2.45	-0.72	-0.79	-1.29	0.000256	4.67e-12
dnaK	RS00735	molecular chaperone DnaK	Posttranslational modification, protein turnover, chaperones	SAN_0121	2.49	1.87	-0.62	1.32	0.91	1.94e-08	1.35e-05
GBSCOH1_RS00890	RS00890	fructose-bisphosphate aldolase	Carbohydrate transport and metabolism	SAN_0158	-1.83	-3.05	-1.22	-0.87	-1.61	2.12e-05	0
GBSCOH1_RS01265	RS01265	transketolase subunit B	Carbohydrate transport and metabolism	SAN_0237	-1.55	-2.27	-0.72	-0.64	-1.18	0.02	2.24e-07
GBSCOH1_RS01890	RS01890	DNA-binding transcriptional regulator LsrR, DeoR family	Transcription	SAN_0364	2.72	1.94	-0.78	1.44	0.96	9.95e-12	7.65e-06
GBSCOH1_RS02570	RS02570	valyl-tRNA synthetase	Translation, ribosomal structure, and biogenesis	SAN_0539	-1.63	-3.07	-1.44	-0.7	-1.62	8.7e-05	0
GBSCOH1_RS02775	RS02775	Isoleucyl-tRNA synthetase	Translation, ribosomal structure, and biogenesis	SAN_0576	-1.63	-2.7	-1.07	-0.71	-1.43	0.00126	1.62e-11
GBSCOH1_RS03030	RS03030	LSU ribosomal protein L31P	Translation, ribosomal structure, and biogenesis	SAN_0643	-2.73	-3.39	-0.66	-1.45	-1.76	3.79e-06	2.2e-11
GBSCOH1_RS03455	RS03455			SAN_0757	7.88	6.94	-0.94	2.98	2.8	2.23e-12	2.78e-09
GBSCOH1_RS03755	RS03755	3,4-dihydroxy-2-butanone 4-phosphate synthase /GTP cyclohydrolase II	Coenzyme transport and metabolism	SAN_0838	3.39	2.02	-1.37	1.76	1.01	1.1e-06	0.00754
GBSCOH1_RS04155	RS04155	BirA family transcriptional regulator, biotin operon repressor / biotin-[acetyl-CoA-carboxylase] ligase	Coenzyme transport and metabolism	SAN_0930	-2.47	-3.69	-1.22	-1.3	-1.88	0.03	0.00199
glgD	RS04280	glucose-1 phosphate adenylyltransferase subunit GlgD	Carbohydrate transport and metabolism	SAN_0957	-1.83	-2.94	-1.11	-0.87	-1.56	2.12e-05	0
glgA	RS04285	starch synthase	Carbohydrate transport and metabolism	SAN_0958	-2.02	-3.21	-1.19	-1.01	-1.68	1.63e-07	0
GBSCOH1_RS04295	RS04295	ATP synthase F0 subcomplex A subunit	Energy production and conversion	SAN_0960	-2.06	-2.88	-0.82	-1.04	-1.52	1.31e-05	0
GBSCOH1_RS04300	RS04300	ATP synthase F0 subcomplex B subunit	Energy production and conversion	SAN_0961	-1.53	-2.15	-0.62	-0.62	-1.1	0.05	8.45e-11
GBSCOH1_RS04315	RS04315	F-type H+-transporting ATPase subunit gamma	Energy production and conversion	SAN_0964	-1.54	-2.33	-0.79	-0.62	-1.22	0.00242	3.2e-11
atpD	RS04320	ATP synthase F1 subcomplex beta subunit	Energy production and conversion	SAN_0965	-1.62	-2.38	-0.76	-0.7	-1.25	0.000963	6.34e-12
GBSCOH1_RS04590	RS04590	glutamine--fructose-6-phosphate transaminase	Cell wall/membrane/envelope biogenesis	SAN_1028	-2.2	-2.84	-0.64	-1.14	-1.51	8.84e-09	0
GBSCOH1_RS05155	RS05155	orotidine-5'-phosphate decarboxylase	Nucleotide transport and metabolism	SAN_1165	2.51	1.74	-0.77	1.33	0.8	0.00664	0.04
GBSCOH1_RS05190	RS05190	Formate-tetrahydrofolate ligase	Nucleotide transport and metabolism	SAN_1176	2.7	2.12	-0.58	1.43	1.08	4.76e-05	0.00116
GBSCOH1_RS06135	RS06135	Site-specific recombinase XerD	Replication, recombination, and repair	SAN_1377	-1.93	-2.86	-0.93	-0.95	-1.52	0.00266	1.06e-07
GBSCOH1_RS06185	RS06185	LSU ribosomal protein L10P	Translation, ribosomal structure, and biogenesis	SAN_1390	-1.94	-2.98	-1.04	-0.95	-1.57	3.81e-06	0
GBSCOH1_RS06395	RS06395	PTS system D-fructose-specific IIA component (F6P-forming), Fru family /PTS system D-fructose-specific IIB component (F6P-forming), Fru family /PTS system D-fructose-specific IIC component (F6P-forming), Fru family	Carbohydrate transport and metabolism	SAN_1445	-2.49	-3.31	-0.82	-1.32	-1.73	4.24e-12	0
GBSCOH1_RS06415	RS06415			SAN_1449	-2.26	-3.7	-1.44	-1.17	-1.89	6.32e-09	0
GBSCOH1_RS06485	RS06485	carbamoyl phosphate synthase large subunit	Amino acid transport and metabolism	SAN_1461	-1.66	-2.79	-1.13	-0.73	-1.48	0.000895	0.04
GBSCOH1_RS06795	RS06795	Membrane protein involved in the export of O-antigen and teichoic acid	Cell wall/membrane/envelope biogenesis	SAN_1524	2.53	1.93	-0.6	1.34	0.95	4.3e-09	0.000887
GBSCOH1_RS06945	RS06945	maltooligosaccharide-binding protein	Carbohydrate transport and metabolism	SAN_1556	-1.67	-2.38	-0.71	-0.74	-1.25	0.000233	8.4e-11
GBSCOH1_RS07290	RS07290	peptidyl-prolyl cis-trans isomerase A (cyclophilin A)	Posttranslational modification, protein turnover, chaperones	SAN_1636	-3.91	-5.02	-1.11	-1.97	-2.33	0.02	0.000299
dhaK	RS07845	dihydroxyacetone kinase DhaK subunit	Carbohydrate transport and metabolism	SAN_1770	-2.39	-3.18	-0.79	-1.25	-1.67	1.01e-10	0
GBSCOH1_RS07980	RS07980	Nucleotide-binding universal stress protein, UspA family	Signal transduction mechanisms	SAN_1859	-2.48	-3.72	-1.24	-1.31	-1.89	5.7e-12	0
arcA	RS10265	arginine deiminase	Amino acid transport and metabolism	SAN_0468	-2.91	-3.97	-1.06	-1.54	-1.99	7.17e-14	0

## Sheet: Shared Similar = (95)
Gene	Locus Tag	Locus Description	Pathway	SAN Locus Tag	hVECs FC	hVECs+AM FC	FC difference	hVECs Log2 FC	hVECs+AM Log2 FC	hVECs FDR p	hVECs+AM FDR p
dnaA	RS00005	chromosomal replication initiator protein DnaA	Replication, recombination, and repair	SAN_0482	-3.29	-2.78	0.51	-1.72	-1.48	1.69e-08	6.36e-05
GBSCOH1_RS00370	RS00370	transcriptional regulator, RpiR family	Transcription	SAN_0050	-3.17	-2.69	0.48	-1.67	-1.43	2.87e-09	0.0021
grpE	RS00730	molecular chaperone GrpE	Posttranslational modification, protein turnover, chaperones	SAN_0120	1.91	1.54	-0.37	0.93	0.62	2.25e-05	0.000164
dnaJ	RS00740	molecular chaperone DnaJ	Posttranslational modification, protein turnover, chaperones	SAN_0122	2.08	1.71	-0.37	1.06	0.77	5.13e-06	0.000955
GBSCOH1_RS00775	RS00775	trigger factor	Posttranslational modification, protein turnover, chaperones	SAN_0132	-3.84	-3.68	0.16	-1.94	-1.88	0	0
GBSCOH1_RS00910	RS00910	hypothetical protein	General function prediction only	SAN_0164	-1.73	-1.74	-0.01	-0.79	-0.8	7.96e-05	2.74e-05
GBSCOH1_RS00945	RS00945	Undecaprenyl-diphosphatase	Lipid transport and metabolism	SAN_0173	-1.93	-1.68	0.25	-0.95	-0.75	0.000457	0.000513
sufD	RS00965	Fe-S cluster assembly protein SufD	Posttranslational modification, protein turnover, chaperones	SAN_0177	-1.52	-1.85	-0.33	-0.61	-0.89	0.05	0.000483
GBSCOH1_RS00970	RS00970	cysteine desulfurase	Amino acid transport and metabolism	SAN_0178	-2.07	-1.65	0.42	-1.05	-0.73	0.000282	0.00168
GBSCOH1_RS01415	RS01415	osmoprotectant transport system permease protein	Amino acid transport and metabolism	SAN_0020	1.68	1.61	-0.07	0.75	0.69	0.01	0.04
GBSCOH1_RS01665	RS01665	ABC-2 type transport system ATP-binding protein	Defense mechanisms	SAN_0306	1.52	1.7	0.18	0.6	0.76	0.02	6.66e-05
rsmH	RS01690	16S rRNA (cytosine1402-N4)-methyltransferase	Translation, ribosomal structure, and biogenesis	SAN_0312	-2.58	-2.5	0.08	-1.37	-1.32	0.000615	3.8e-05
GBSCOH1_RS01795	RS01795	ABC-2 type transport system ATP-binding protein	Defense mechanisms	SAN_0345	3.33	3.19	-0.14	1.74	1.67	0.02	0.00754
GBSCOH1_RS01820	RS01820	guanylate kinase	Nucleotide transport and metabolism	SAN_0350	-2.93	-2.58	0.35	-1.55	-1.36	0.00721	0.00587
GBSCOH1_RS01870	RS01870	peptidyl-prolyl cis-trans isomerase B (cyclophilin B)	Posttranslational modification, protein turnover, chaperones	SAN_0360	-1.67	-1.51	0.16	-0.74	-0.59	0.03	0.02
GBSCOH1_RS02125	RS02125	histidine triad (HIT) family protein	Carbohydrate transport and metabolism	SAN_0415	2.29	2.45	0.16	1.19	1.29	0.02	0.000402
saeS	RS02245		Signal transduction mechanisms	SAN_0440	-2.16	-2	0.16	-1.11	-1	0.000295	7.2e-05
GBSCOH1_RS02260	RS02260	zinc finger domain-containing protein, LSD1 subclass	Function unknown	SAN_0444	2.49	2.41	-0.08	1.32	1.27	0.05	0.02
GBSCOH1_RS02285	RS02285	glucose-6-phosphate isomerase	Carbohydrate transport and metabolism	SAN_0449	-1.99	-2.08	-0.09	-0.99	-1.05	3.35e-07	2.52e-09
GBSCOH1_RS02490	RS02490	cobalt-zinc-cadmium efflux system protein	Inorganic ion transport and metabolism	SAN_0521	-3.34	-3.64	-0.3	-1.74	-1.87	0	0
GBSCOH1_RS02970	RS02970	meso-butanediol dehydrogenase / (S,S)-butanediol dehydrogenase / diacetyl reductase	General function prediction only	SAN_0630	-1.51	-1.91	-0.4	-0.6	-0.93	0.01	1.32e-05
GBSCOH1_RS03035	RS03035	phosphoesterase RecJ domain-containing protein	Nucleotide transport and metabolism	SAN_0644	-1.78	-1.56	0.22	-0.83	-0.65	0.00684	0.00782
GBSCOH1_RS03130	RS03130	haloacid dehalogenase superfamily, subfamily IA, variant 1 with third motif having Dx(3-4)D or Dx(3-4)E	Energy production and conversion	SAN_0666	-2.39	-2.01	0.38	-1.26	-1	0.000862	0.00042
GBSCOH1_RS03295	RS03295			SAN_0712	-3.37	-3.02	0.35	-1.75	-1.6	0.00329	0.0023
GBSCOH1_RS03390	RS03390	hypothetical protein	Function unknown	SAN_0730	2.41	2.12	-0.29	1.27	1.08	0.03	0.03
thrS	RS03570	Ser-tRNA(Thr) hydrolase /threonyl-tRNA synthetase	Translation, ribosomal structure, and biogenesis	SAN_0782	1.66	1.56	-0.1	0.73	0.64	0.01	0.01
GBSCOH1_RS03590	RS03590	amino acid ABC transporter membrane protein 2, PAAT family	Amino acid transport and metabolism	SAN_0786	-1.79	-1.74	0.05	-0.84	-0.8	0.04	0.01
GBSCOH1_RS03665	RS03665	hypothetical protein	Function unknown	SAN_0817	-2.03	-1.59	0.44	-1.02	-0.67	0.01	0.04
tuf	RS03820	translation elongation factor 1A (EF-1A/EF-Tu)	Translation, ribosomal structure, and biogenesis	SAN_0854	2	1.73	-0.27	1	0.79	1.06e-06	0.000298
murF	RS03850	UDP-N-acetylmuramoyl-tripeptide--D-alanyl-D-alanine ligase	Cell wall/membrane/envelope biogenesis	SAN_0860	-2.2	-2.05	0.15	-1.14	-1.04	0.000358	3.83e-05
ptsP	RS04115	phosphoenolpyruvate--protein phosphotransferase	Carbohydrate transport and metabolism	SAN_0922	-1.5	-1.86	-0.36	-0.59	-0.89	0.00264	2.52e-06
GBSCOH1_RS04160	RS04160	methionine adenosyltransferase	Coenzyme transport and metabolism	SAN_0931	-2.04	-2.06	-0.02	-1.03	-1.04	0.00136	7.73e-10
GBSCOH1_RS04275	RS04275	glucose-1-phosphate adenylyltransferase	Carbohydrate transport and metabolism	SAN_0955	-1.67	-1.85	-0.18	-0.74	-0.89	0.000136	3.56e-08
GBSCOH1_RS04430	RS04430	UDP-N-acetylmuramoyl-L-alanyl-D-glutamate--2,6-diaminopimelate ligase	Cell wall/membrane/envelope biogenesis	SAN_0988	-1.71	-1.6	0.11	-0.78	-0.67	0.03	0.01
pyk	RS04580	pyruvate kinase	Carbohydrate transport and metabolism	SAN_1025	-1.51	-1.93	-0.42	-0.6	-0.95	0.00332	2.31e-07
GBSCOH1_RS04635	RS04635	nucleoside-binding protein	Cell wall/membrane/envelope biogenesis	SAN_1040	1.56	1.93	0.37	0.64	0.95	0.000629	5.81e-08
GBSCOH1_RS04870	RS04870	signal recognition particle subunit FFH/SRP54 (srp54)	Intracellular trafficking, secretion, and vesicular transport	SAN_1098	-2.13	-1.86	0.27	-1.09	-0.9	0.00113	0.000197
phoU_1	RS04895	phosphate uptake regulator, PhoU	Inorganic ion transport and metabolism	SAN_1103	-1.99	-1.52	0.47	-1	-0.61	0.00726	0.03
GBSCOH1_RS05140	RS05140	aspartate carbamoyltransferase	Nucleotide transport and metabolism	SAN_1162	2.41	2.35	-0.06	1.27	1.23	0.02	0.00463
GBSCOH1_RS05170	RS05170			SAN_1171	-4.27	-3.75	0.52	-2.09	-1.91	8.79e-12	3.55e-05
GBSCOH1_RS05325	RS05325	xanthine permease	Nucleotide transport and metabolism	SAN_1202	-1.6	-2.01	-0.41	-0.67	-1.01	0.03	5.03e-05
pta	RS05365	phosphotransacetylase	Energy production and conversion	SAN_1212	-2.54	-2.66	-0.12	-1.34	-1.41	8.82e-07	0
GBSCOH1_RS05515	RS05515				1.7	1.9	0.2	0.77	0.93	0.00718	8.83e-07
GBSCOH1_RS05640	RS05640	DUF3862 domain-containing protein	Function unknown	SAN_1274	-2.26	-1.91	0.35	-1.18	-0.93	0.01	0.00562
rpsA	RS05650	SSU ribosomal protein S1P	Translation, ribosomal structure, and biogenesis	SAN_1275	-1.95	-2.26	-0.31	-0.96	-1.18	0.04	1.6e-10
parC	RS05675	DNA topoisomerase IV subunit A	Replication, recombination, and repair	SAN_1278	1.81	1.56	-0.25	0.86	0.65	0.000596	0.00475
GBSCOH1_RS05805	RS05805	H+/Cl- antiporter ClcA	Inorganic ion transport and metabolism	SAN_1308	1.59	1.6	0.01	0.67	0.67	0.00155	0.000752
GBSCOH1_RS05935	RS05935	adenine phosphoribosyltransferase	Nucleotide transport and metabolism	SAN_1334	-2.19	-1.7	0.49	-1.13	-0.77	0.000937	3.88e-06
GBSCOH1_RS06220	RS06220	GTP-binding protein	Cell cycle control, cell division, chromosome partitioning	SAN_1403	2.33	1.95	-0.38	1.22	0.96	0.00351	0.01
GBSCOH1_RS06270	RS06270	Glutathionyl-hydroquinone reductase	Energy production and conversion	SAN_1413	-2.31	-2.04	0.27	-1.21	-1.03	0.01	6.6e-09
GBSCOH1_RS06285	RS06285	phosphomevalonate kinase	Lipid transport and metabolism	SAN_1416	1.88	2	0.12	0.91	1	0.04	0.0013
pfkB	RS06400	fructose-1-phosphate kinase	Carbohydrate transport and metabolism	SAN_1446	-2.49	-2.63	-0.14	-1.32	-1.39	6.5e-12	1.87e-13
GBSCOH1_RS06405	RS06405	transcriptional regulator, DeoR family	Carbohydrate transport and metabolism	SAN_1447	-3.18	-2.95	0.23	-1.67	-1.56	0	0
GBSCOH1_RS06480	RS06480	HlyD family secretion protein	Cell wall/membrane/envelope biogenesis	SAN_1460	-1.83	-1.8	0.03	-0.87	-0.85	0.000412	3.68e-07
GBSCOH1_RS06520	RS06520	hypothetical protein	Function unknown	SAN_1468	-1.72	-1.97	-0.25	-0.79	-0.98	0.04	0.00142
rplU	RS06525	50S ribosomal protein L21	Translation, ribosomal structure, and biogenesis		-1.96	-1.74	0.22	-0.97	-0.8	0.00228	0.00132
GBSCOH1_RS06555	RS06555	glycosyltransferase, SP_1767 family	Cell wall/membrane/envelope biogenesis	SAN_1475	2.12	2.26	0.14	1.08	1.18	0.000359	0.000193
GBSCOH1_RS06625	RS06625	23S rRNA (cytosine1962-C5)-methyltransferase	Translation, ribosomal structure, and biogenesis	SAN_1490	-5.82	-5.82	0	-2.54	-2.54	1.5e-06	1.89e-09
murE	RS06680	UDP-N-acetylmuramoylalanyl-D-glutamate--2,6-diaminopimelate ligase	Cell wall/membrane/envelope biogenesis	SAN_1499	-2.52	-2.06	0.46	-1.33	-1.04	0.0025	0.00131
GBSCOH1_RS06880	RS06880	Transposase InsO and inactivated derivatives	Mobilome: prophages, transposons	SAN_2166	2.38	2.64	0.26	1.25	1.4	0.05	0.00422
GBSCOH1_RS06985	RS06985			SAN_2345	1.65	1.62	-0.03	0.72	0.69	0.00178	0.000361
GBSCOH1_RS07145	RS07145			SAN_1601	-2.51	-2.45	0.06	-1.33	-1.3	0.00138	6.68e-05
GBSCOH1_RS07215	RS07215	ABC transporter ATP-binding protein	Inorganic ion transport and metabolism		2.2	1.8	-0.4	1.14	0.85	0.02	0.02
GBSCOH1_RS07220	RS07220	nickel transport system ATP-binding protein	Amino acid transport and metabolism	SAN_1618	2.57	2.13	-0.44	1.36	1.09	0.00538	0.01
GBSCOH1_RS07240	RS07240	LSU ribosomal protein L1P	Translation, ribosomal structure, and biogenesis	SAN_1622	-1.62	-1.9	-0.28	-0.69	-0.92	0.05	0.00116
GBSCOH1_RS07295	RS07295	iron/zinc/copper transport system permease protein	Inorganic ion transport and metabolism	SAN_1637	-2.44	-2.28	0.16	-1.29	-1.19	5.13e-09	4.1e-09
GBSCOH1_RS07300	RS07300	iron/zinc/copper transport system ATP-binding protein	Inorganic ion transport and metabolism	SAN_1638	-1.77	-2.02	-0.25	-0.83	-1.01	1.24e-05	1.56e-10
GBSCOH1_RS07305	RS07305	iron/zinc/copper transport system substrate-binding protein	Inorganic ion transport and metabolism	SAN_1639	-3.75	-3.99	-0.24	-1.91	-2	0	0
GBSCOH1_RS07355	RS07355	3-oxoacyl-[acyl-carrier protein] reductase	General function prediction only	SAN_1651	1.92	2.38	0.46	0.94	1.25	0.00242	0.000453
GBSCOH1_RS07480	RS07480	thymidylate kinase	Nucleotide transport and metabolism	SAN_1679	-2.69	-2.33	0.36	-1.43	-1.22	0.01	0.01
GBSCOH1_RS07570	RS07570	SMC-Scp complex subunit ScpA	Replication, recombination, and repair	SAN_1706	1.95	1.8	-0.15	0.96	0.85	8.92e-05	7.68e-05
GBSCOH1_RS07615	RS07615	hypothetical protein	General function prediction only	SAN_1716	2.01	2.04	0.03	1.01	1.03	4.55e-06	8.61e-10
covS	RS07705	Signal transduction histidine kinase	Signal transduction mechanisms	SAN_1735	1.63	1.55	-0.08	0.71	0.63	0.000423	0.000343
dhaL	RS07850			SAN_1772	-3.02	-3.49	-0.47	-1.6	-1.8	0	0
dhaM	RS07855	dihydroxyacetone kinase DhaM subunit	Signal transduction mechanisms	SAN_1773	-3.63	-3.34	0.29	-1.86	-1.74	1.33e-14	0
GBSCOH1_RS07875	RS07875	Predicted nucleotidyltransferase	General function prediction only	SAN_1778	2.47	2.48	0.01	1.31	1.31	0.04	0.00993
GBSCOH1_RS07945	RS07945	pyruvate phosphate dikinase	Carbohydrate transport and metabolism	SAN_1792	1.66	2.17	0.51	0.73	1.12	0.00243	1.45e-07
GBSCOH1_RS07985	RS07985	hypothetical protein	General function prediction only	SAN_1803	-6.33	-6.43	-0.1	-2.66	-2.69	3.25e-09	3.47e-13
nusB	RS08060	NusB antitermination factor	Transcription	SAN_1819	-2.58	-2.15	0.43	-1.36	-1.11	0.000924	0.000329
glnA	RS08370	L-glutamine synthetase	Amino acid transport and metabolism	SAN_1892	-1.96	-1.84	0.12	-0.97	-0.88	2.28e-07	1.7e-06
pgk	RS08385	phosphoglycerate kinase	Carbohydrate transport and metabolism	SAN_1895	-2	-2.24	-0.24	-1	-1.16	3.35e-07	3.9e-09
GBSCOH1_RS08390	RS08390	acid phosphatase	General function prediction only	SAN_1898	-2.45	-2.35	0.1	-1.29	-1.24	4.25e-11	5.31e-12
fusA	RS08400	translation elongation factor 2 (EF-2/EF-G)	Translation, ribosomal structure, and biogenesis	SAN_1900	-1.62	-1.89	-0.27	-0.69	-0.92	0.000442	4.1e-07
GBSCOH1_RS08435	RS08435	ribulose-5-phosphate 3-epimerase	Carbohydrate transport and metabolism	SAN_1909	-2.04	-1.84	0.2	-1.03	-0.88	0.00183	0.000788
rsgA	RS08440	ribosome biogenesis GTPase	Translation, ribosomal structure, and biogenesis	SAN_1910	-2.57	-2.31	0.26	-1.36	-1.21	2.17e-06	0.01
dltD	RS08490	D-alanine transfer protein	Cell wall/membrane/envelope biogenesis	SAN_1921	1.86	1.5	-0.36	0.89	0.58	4.65e-05	0.00619
GBSCOH1_RS08635	RS08635	hypothetical protein	Function unknown	SAN_1960	-1.7	-2.24	-0.54	-0.77	-1.17	0.03	0.000131
GBSCOH1_RS09160	RS09160			SAN_2085	2.73	2.89	0.16	1.45	1.53	0.00989	0.000454
GBSCOH1_RS09385	RS09385			SAN_2140	2.57	2.62	0.05	1.36	1.39	1.96e-10	2.99e-13
GBSCOH1_RS09445	RS09445	DUF2974 domain-containing protein	Function unknown	SAN_2152	2	2.36	0.36	1	1.24	0.04	0.000409
GBSCOH1_RS09660	RS09660	penicillin-binding protein 2A	Cell wall/membrane/envelope biogenesis	SAN_2210	-1.69	-2.11	-0.42	-0.76	-1.07	0.01	3.45e-05
GBSCOH1_RS09795	RS09795	transcriptional regulator, Spx/MgsR family	Inorganic ion transport and metabolism	SAN_2239	-2.18	-2.48	-0.3	-1.12	-1.31	1.08e-08	1.19e-13
GBSCOH1_RS09945	RS09945	Signal transduction histidine kinase	Signal transduction mechanisms	SAN_2270	-2.14	-2.29	-0.15	-1.1	-1.19	6.47e-05	1.75e-07
mnmG	RS10160	tRNA uridine 5-carboxymethylaminomethyl modification enzyme	Translation, ribosomal structure, and biogenesis	SAN_2322	-2.66	-2.77	-0.11	-1.41	-1.47	1.07e-06	2.68e-10
pgsA	RS10210	CDP-diacylglycerol--glycerol-3-phosphate 3-phosphatidyltransferase	Lipid transport and metabolism	SAN_2333	-2.22	-2.04	0.18	-1.15	-1.03	0.01	0.00403

## Sheet: Shared Differential (0)
Gene	Locus Tag	Locus Description	Pathway	SAN Locus Tag	hVECs FC	hVECs+AM FC	FC difference	hVECs Log2 FC	hVECs+AM Log2 FC	hVECs FDR p	hVECs+AM FDR p
None

## Sheet: Shared Similar All (204)
Gene	Locus Tag	Locus Description	Pathway	SAN Locus Tag	hVECs FC	hVECs+AM FC	FC difference	hVECs Log2 FC	hVECs+AM Log2 FC	hVECs FDR p	hVECs+AM FDR p
dnaA	RS00005	chromosomal replication initiator protein DnaA	Replication, recombination, and repair	SAN_0482	-3.29	-2.78	0.51	-1.72	-1.48	1.69e-08	6.36e-05
dnaN	RS00010	DNA polymerase III, beta subunit	Replication, recombination, and repair	SAN_0483	-2.31	-2.86	-0.55	-1.21	-1.51	7.14e-06	0
GBSCOH1_RS00255	RS00255	aromatic amino acid aminotransferase apoenzyme	Amino acid transport and metabolism	SAN_0026	-1.61	-2.19	-0.58	-0.68	-1.13	0.0093	5.74e-07
GBSCOH1_RS00285	RS00285	phosphoribosylformylglycinamidine synthase	Nucleotide transport and metabolism	SAN_0033	-1.52	-3.76	-2.24	-0.6	-1.91	0.03	8.33e-10
GBSCOH1_RS00290	RS00290	amidophosphoribosyltransferase	Nucleotide transport and metabolism	SAN_0034	-1.9	-3.94	-2.04	-0.93	-1.98	0.00399	2.11e-09
purN	RS00300	formyltetrahydrofolate-dependent phosphoribosylglycinamide formyltransferase	Nucleotide transport and metabolism	SAN_0036	-3.39	-5.06	-1.67	-1.76	-2.34	0.02	0.000883
GBSCOH1_RS00305	RS00305	Predicted acetyltransferase, GNAT family	General function prediction only	SAN_0037	-2.43	-4.28	-1.85	-1.28	-2.1	0.00111	7.16e-08
purH	RS00310	IMP cyclohydrolase /phosphoribosylaminoimidazolecarboxamide formyltransferase	Nucleotide transport and metabolism	SAN_0038	-1.77	-5.13	-3.36	-0.82	-2.36	8.03e-05	0
GBSCOH1_RS00370	RS00370	transcriptional regulator, RpiR family	Transcription	SAN_0050	-3.17	-2.69	0.48	-1.67	-1.43	2.87e-09	0.0021
GBSCOH1_RS00430	RS00430	acetaldehyde dehydrogenase /alcohol dehydrogenase AdhE	Energy production and conversion	SAN_0074	7.44	4.23	-3.21	2.9	2.08	0	0
secY	RS00555	protein translocase subunit secY/sec61 alpha	Intracellular trafficking, secretion, and vesicular transport	SAN_0102	-1.73	-2.45	-0.72	-0.79	-1.29	0.000256	4.67e-12
grpE	RS00730	molecular chaperone GrpE	Posttranslational modification, protein turnover, chaperones	SAN_0120	1.91	1.54	-0.37	0.93	0.62	2.25e-05	0.000164
dnaK	RS00735	molecular chaperone DnaK	Posttranslational modification, protein turnover, chaperones	SAN_0121	2.49	1.87	-0.62	1.32	0.91	1.94e-08	1.35e-05
dnaJ	RS00740	molecular chaperone DnaJ	Posttranslational modification, protein turnover, chaperones	SAN_0122	2.08	1.71	-0.37	1.06	0.77	5.13e-06	0.000955
truA	RS00750	tRNA pseudouridine38-40 synthase	Translation, ribosomal structure, and biogenesis	SAN_0124	-2.34	-1.55	0.79	-1.23	-0.63	2.19e-12	1.9e-05
GBSCOH1_RS00770	RS00770	small conductance mechanosensitive channel	Cell wall/membrane/envelope biogenesis	SAN_0128	-4.29	-2.58	1.71	-2.1	-1.37	0.000641	0.00164
GBSCOH1_RS00775	RS00775	trigger factor	Posttranslational modification, protein turnover, chaperones	SAN_0132	-3.84	-3.68	0.16	-1.94	-1.88	0	0
GBSCOH1_RS00830	RS00830	monosaccharide ABC transporter substrate-binding protein, CUT2 family	Carbohydrate transport and metabolism	SAN_0145	-1.78	-4.17	-2.39	-0.83	-2.06	0.000269	0
GBSCOH1_RS00860	RS00860		Inorganic ion transport and metabolism	SAN_0152	-9.68	-3.09	6.59	-3.27	-1.63	0	0
GBSCOH1_RS00865	RS00865	putative ABC transport system ATP-binding protein		SAN_0153	-5.64	-1.54	4.1	-2.5	-0.63	4.76e-12	0.04
hssS	RS00875	Signal transduction histidine kinase	Signal transduction mechanisms	SAN_0155	-3.31	-2.28	1.03	-1.73	-1.19	1.01e-10	1.47e-09
GBSCOH1_RS00890	RS00890	fructose-bisphosphate aldolase	Carbohydrate transport and metabolism	SAN_0158	-1.83	-3.05	-1.22	-0.87	-1.61	2.12e-05	0
GBSCOH1_RS00910	RS00910	hypothetical protein	General function prediction only	SAN_0164	-1.73	-1.74	-0.01	-0.79	-0.8	7.96e-05	2.74e-05
GBSCOH1_RS00915	RS00915	Regulator of protease activity HflC, stomatin/prohibitin superfamily	Posttranslational modification, protein turnover, chaperones	SAN_0165	-6.51	-8.57	-2.06	-2.7	-3.1	1.33e-14	7.73e-10
GBSCOH1_RS00945	RS00945	Undecaprenyl-diphosphatase	Lipid transport and metabolism	SAN_0173	-1.93	-1.68	0.25	-0.95	-0.75	0.000457	0.000513
sufD	RS00965	Fe-S cluster assembly protein SufD	Posttranslational modification, protein turnover, chaperones	SAN_0177	-1.52	-1.85	-0.33	-0.61	-0.89	0.05	0.000483
GBSCOH1_RS00970	RS00970	cysteine desulfurase	Amino acid transport and metabolism	SAN_0178	-2.07	-1.65	0.42	-1.05	-0.73	0.000282	0.00168
GBSCOH1_RS01265	RS01265	transketolase subunit B	Carbohydrate transport and metabolism	SAN_0237	-1.55	-2.27	-0.72	-0.64	-1.18	0.02	2.24e-07
GBSCOH1_RS01415	RS01415	osmoprotectant transport system permease protein	Amino acid transport and metabolism	SAN_0020	1.68	1.61	-0.07	0.75	0.69	0.01	0.04
GBSCOH1_RS01580	RS01580			SAN_0289	-3.18	-1.88	1.3	-1.67	-0.91	5.19e-06	0.000377
GBSCOH1_RS01665	RS01665	ABC-2 type transport system ATP-binding protein	Defense mechanisms	SAN_0306	1.52	1.7	0.18	0.6	0.76	0.02	6.66e-05
rsmH	RS01690	16S rRNA (cytosine1402-N4)-methyltransferase	Translation, ribosomal structure, and biogenesis	SAN_0312	-2.58	-2.5	0.08	-1.37	-1.32	0.000615	3.8e-05
GBSCOH1_RS01710	RS01710	ATP-dependent RNA helicase CshB	Replication, recombination, and repair	SAN_0316	-2.61	-1.69	0.92	-1.39	-0.75	0.00384	1.13e-05
recU	RS01760	recombination protein U	General function prediction only	SAN_0326	-4.56	-2.1	2.46	-2.19	-1.07	1.78e-10	0.03
GBSCOH1_RS01795	RS01795	ABC-2 type transport system ATP-binding protein	Defense mechanisms	SAN_0345	3.33	3.19	-0.14	1.74	1.67	0.02	0.00754
GBSCOH1_RS01820	RS01820	guanylate kinase	Nucleotide transport and metabolism	SAN_0350	-2.93	-2.58	0.35	-1.55	-1.36	0.00721	0.00587
GBSCOH1_RS01870	RS01870	peptidyl-prolyl cis-trans isomerase B (cyclophilin B)	Posttranslational modification, protein turnover, chaperones	SAN_0360	-1.67	-1.51	0.16	-0.74	-0.59	0.03	0.02
GBSCOH1_RS01890	RS01890	DNA-binding transcriptional regulator LsrR, DeoR family	Transcription	SAN_0364	2.72	1.94	-0.78	1.44	0.96	9.95e-12	7.65e-06
GBSCOH1_RS02120	RS02120	hypothetical protein	Function unknown	SAN_0414	2.42	3.07	0.65	1.27	1.62	0.05	0.000299
GBSCOH1_RS02125	RS02125	histidine triad (HIT) family protein	Carbohydrate transport and metabolism	SAN_0415	2.29	2.45	0.16	1.19	1.29	0.02	0.000402
saeS	RS02245			SAN_0440	-2.16	-2	0.16	-1.11	-1	0.000295	7.2e-05
GBSCOH1_RS02260	RS02260	zinc finger domain-containing protein, LSD1 subclass	Function unknown	SAN_0444	2.49	2.41	-0.08	1.32	1.27	0.05	0.02
GBSCOH1_RS02285	RS02285	glucose-6-phosphate isomerase	Carbohydrate transport and metabolism	SAN_0449	-1.99	-2.08	-0.09	-0.99	-1.05	3.35e-07	2.52e-09
GBSCOH1_RS02295	RS02295	Membrane associated serine protease, rhomboid family	Posttranslational modification, protein turnover, chaperones	SAN_0452	2.6	3.35	0.75	1.38	1.74	0.00759	5.63e-06
GBSCOH1_RS02320	RS02320	YidC/Oxa1 family membrane protein insertase	Cell wall/membrane/envelope biogenesis	SAN_0458	-3.03	-2.39	0.64	-1.6	-1.25	0.000557	0.000139
GBSCOH1_RS02385	RS02385	hypothetical protein	Function unknown	SAN_0497	-3.04	-5.2	-2.16	-1.6	-2.38	0.04	0.000215
GBSCOH1_RS02490	RS02490	cobalt-zinc-cadmium efflux system protein	Inorganic ion transport and metabolism	SAN_0521	-3.34	-3.64	-0.3	-1.74	-1.87	0	0
GBSCOH1_RS02570	RS02570	valyl-tRNA synthetase	Translation, ribosomal structure, and biogenesis	SAN_0539	-1.63	-3.07	-1.44	-0.7	-1.62	8.7e-05	0
GBSCOH1_RS02590	RS02590	Mg2+ and Co2+ transporter CorA	Inorganic ion transport and metabolism	SAN_2336	-5.22	-2.61	2.61	-2.38	-1.38	0.03	0.03
GBSCOH1_RS02775	RS02775	Isoleucyl-tRNA synthetase	Translation, ribosomal structure, and biogenesis	SAN_0576	-1.63	-2.7	-1.07	-0.71	-1.43	0.00126	1.62e-11
manB	RS02810	Phosphoglucomutase/phosphomannomutase, C-terminal domain	Carbohydrate transport and metabolism	SAN_0597	1.52	2.32	0.8	0.6	1.22	0.00523	1.42e-12
GBSCOH1_RS02970	RS02970	meso-butanediol dehydrogenase / (S,S)-butanediol dehydrogenase / diacetyl reductase	General function prediction only	SAN_0630	-1.51	-1.91	-0.4	-0.6	-0.93	0.01	1.32e-05
GBSCOH1_RS03030	RS03030	LSU ribosomal protein L31P	Translation, ribosomal structure, and biogenesis	SAN_0643	-2.73	-3.39	-0.66	-1.45	-1.76	3.79e-06	2.2e-11
GBSCOH1_RS03035	RS03035	phosphoesterase RecJ domain-containing protein	Nucleotide transport and metabolism	SAN_0644	-1.78	-1.56	0.22	-0.83	-0.65	0.00684	0.00782
GBSCOH1_RS03130	RS03130	haloacid dehalogenase superfamily, subfamily IA, variant 1 with third motif having Dx(3-4)D or Dx(3-4)E	Energy production and conversion	SAN_0666	-2.39	-2.01	0.38	-1.26	-1	0.000862	0.00042
GBSCOH1_RS03295	RS03295			SAN_0712	-3.37	-3.02	0.35	-1.75	-1.6	0.00329	0.0023
cylE	RS03345	cylE	Cell wall/membrane/envelope biogenesis	SAN_0721	-2.08	-1.52	0.56	-1.06	-0.61	0.00325	0.02
GBSCOH1_RS03390	RS03390	hypothetical protein	Function unknown	SAN_0730	2.41	2.12	-0.29	1.27	1.08	0.03	0.03
GBSCOH1_RS03455	RS03455			SAN_0757	7.88	6.94	-0.94	2.98	2.8	2.23e-12	2.78e-09
GBSCOH1_RS03465	RS03465	putative ABC transport system ATP-binding protein	Inorganic ion transport and metabolism	SAN_0759	-4.96	-9.88	-4.92	-2.31	-3.31	0.01	0.000727
thrS	RS03570	Ser-tRNA(Thr) hydrolase /threonyl-tRNA synthetase	Translation, ribosomal structure, and biogenesis	SAN_0782	1.66	1.56	-0.1	0.73	0.64	0.01	0.01
GBSCOH1_RS03590	RS03590	amino acid ABC transporter membrane protein 2, PAAT family	Amino acid transport and metabolism	SAN_0786	-1.79	-1.74	0.05	-0.84	-0.8	0.04	0.01
GBSCOH1_RS03665	RS03665	hypothetical protein	Function unknown	SAN_0817	-2.03	-1.59	0.44	-1.02	-0.67	0.01	0.04
GBSCOH1_RS03755	RS03755	3,4-dihydroxy-2-butanone 4-phosphate synthase /GTP cyclohydrolase II	Coenzyme transport and metabolism	SAN_0838	3.39	2.02	-1.37	1.76	1.01	1.1e-06	0.00754
tuf	RS03820	translation elongation factor 1A (EF-1A/EF-Tu)	Translation, ribosomal structure, and biogenesis	SAN_0854	2	1.73	-0.27	1	0.79	1.06e-06	0.000298
murF	RS03850	UDP-N-acetylmuramoyl-tripeptide--D-alanyl-D-alanine ligase	Cell wall/membrane/envelope biogenesis	SAN_0860	-2.2	-2.05	0.15	-1.14	-1.04	0.000358	3.83e-05
ptsP	RS04115	phosphoenolpyruvate--protein phosphotransferase	Carbohydrate transport and metabolism	SAN_0922	-1.5	-1.86	-0.36	-0.59	-0.89	0.00264	2.52e-06
GBSCOH1_RS04140	RS04140	GAF domain-containing protein	Defense mechanisms	SAN_0927	-4.26	-2.9	1.36	-2.09	-1.53	0.01	0.00892
dnaX	RS04145	DNA polymerase III, tau subunit	Replication, recombination, and repair	SAN_0928	-2.35	-1.68	0.67	-1.23	-0.75	7.81e-06	0.05
GBSCOH1_RS04155	RS04155	BirA family transcriptional regulator, biotin operon repressor / biotin-[acetyl-CoA-carboxylase] ligase	Coenzyme transport and metabolism	SAN_0930	-2.47	-3.69	-1.22	-1.3	-1.88	0.03	0.00199
GBSCOH1_RS04160	RS04160	methionine adenosyltransferase	Coenzyme transport and metabolism	SAN_0931	-2.04	-2.06	-0.02	-1.03	-1.04	0.00136	7.73e-10
thiW	RS04180	energy coupling factor transporter S component ThiW	Function unknown	SAN_0936	9.15	6.17	-2.98	3.19	2.63	0.000112	0.00173
GBSCOH1_RS04275	RS04275	glucose-1-phosphate adenylyltransferase	Carbohydrate transport and metabolism	SAN_0955	-1.67	-1.85	-0.18	-0.74	-0.89	0.000136	3.56e-08
glgD	RS04280	glucose-1 phosphate adenylyltransferase subunit GlgD	Carbohydrate transport and metabolism	SAN_0957	-1.83	-2.94	-1.11	-0.87	-1.56	2.12e-05	0
glgA	RS04285	starch synthase	Carbohydrate transport and metabolism	SAN_0958	-2.02	-3.21	-1.19	-1.01	-1.68	1.63e-07	0
GBSCOH1_RS04295	RS04295	ATP synthase F0 subcomplex A subunit	Energy production and conversion	SAN_0960	-2.06	-2.88	-0.82	-1.04	-1.52	1.31e-05	0
GBSCOH1_RS04300	RS04300	ATP synthase F0 subcomplex B subunit	Energy production and conversion	SAN_0961	-1.53	-2.15	-0.62	-0.62	-1.1	0.05	8.45e-11
GBSCOH1_RS04315	RS04315	F-type H+-transporting ATPase subunit gamma	Energy production and conversion	SAN_0964	-1.54	-2.33	-0.79	-0.62	-1.22	0.00242	3.2e-11
atpD	RS04320	ATP synthase F1 subcomplex beta subunit	Energy production and conversion	SAN_0965	-1.62	-2.38	-0.76	-0.7	-1.25	0.000963	6.34e-12
GBSCOH1_RS04430	RS04430	UDP-N-acetylmuramoyl-L-alanyl-D-glutamate--2,6-diaminopimelate ligase	Cell wall/membrane/envelope biogenesis	SAN_0988	-1.71	-1.6	0.11	-0.78	-0.67	0.03	0.01
msrB	RS04530	peptide-methionine (R)-S-oxide reductase	Posttranslational modification, protein turnover, chaperones	SAN_1015	6.81	3.71	-3.1	2.77	1.89	6.23e-05	0.00978
GBSCOH1_RS04550	RS04550	Uncharacterized membrane protein YdjX, TVP38/TMEM64 family, SNARE-associated domain	Function unknown	SAN_1019	-3.69	-1.84	1.85	-1.88	-0.88	0.000555	0.00994
pyk	RS04580	pyruvate kinase	Carbohydrate transport and metabolism	SAN_1025	-1.51	-1.93	-0.42	-0.6	-0.95	0.00332	2.31e-07
lepB_1	RS04585	signal peptidase I	Intracellular trafficking, secretion, and vesicular transport	SAN_1026	-2.75	-2.1	0.65	-1.46	-1.07	5.58e-13	5.37e-11
GBSCOH1_RS04590	RS04590	glutamine--fructose-6-phosphate transaminase	Cell wall/membrane/envelope biogenesis	SAN_1028	-2.2	-2.84	-0.64	-1.14	-1.51	8.84e-09	0
GBSCOH1_RS04605	RS04605	amino acid ABC transporter ATP-binding protein, PAAT family	Amino acid transport and metabolism	SAN_1034	-3.87	-2.91	0.96	-1.95	-1.54	0.05	0.02
GBSCOH1_RS04620	RS04620	pantothenate kinase	Coenzyme transport and metabolism	SAN_1037	-5.45	-3.5	1.95	-2.45	-1.81	0.000522	0.000883
GBSCOH1_RS04635	RS04635	nucleoside-binding protein	Cell wall/membrane/envelope biogenesis	SAN_1040	1.56	1.93	0.37	0.64	0.95	0.000629	5.81e-08
GBSCOH1_RS04870	RS04870	signal recognition particle subunit FFH/SRP54 (srp54)	Intracellular trafficking, secretion, and vesicular transport	SAN_1098	-2.13	-1.86	0.27	-1.09	-0.9	0.00113	0.000197
phoU_1	RS04895	phosphate uptake regulator, PhoU	Inorganic ion transport and metabolism	SAN_1103	-1.99	-1.52	0.47	-1	-0.61	0.00726	0.03
cstA	RS05035	Carbon starvation protein CstA	Signal transduction mechanisms	SAN_1140	-1.87	-3.53	-1.66	-0.9	-1.82	1.78e-05	0
GBSCOH1_RS05140	RS05140	aspartate carbamoyltransferase	Nucleotide transport and metabolism	SAN_1162	2.41	2.35	-0.06	1.27	1.23	0.02	0.00463
GBSCOH1_RS05150	RS05150	orotate phosphoribosyltransferase	Nucleotide transport and metabolism	SAN_1164	3.67	2	-1.67	1.87	1	0.000301	0.00759
GBSCOH1_RS05155	RS05155	orotidine-5'-phosphate decarboxylase	Nucleotide transport and metabolism	SAN_1165	2.51	1.74	-0.77	1.33	0.8	0.00664	0.04
GBSCOH1_RS05170	RS05170			SAN_1171	-4.27	-3.75	0.52	-2.09	-1.91	8.79e-12	3.55e-05
GBSCOH1_RS05190	RS05190	Formate-tetrahydrofolate ligase	Nucleotide transport and metabolism	SAN_1176	2.7	2.12	-0.58	1.43	1.08	4.76e-05	0.00116
GBSCOH1_RS05325	RS05325	xanthine permease	Nucleotide transport and metabolism	SAN_1202	-1.6	-2.01	-0.41	-0.67	-1.01	0.03	5.03e-05
pta	RS05365	phosphotransacetylase	Energy production and conversion	SAN_1212	-2.54	-2.66	-0.12	-1.34	-1.41	8.82e-07	0
folB	RS05475	dihydroneopterin aldolase	Coenzyme transport and metabolism	SAN_1234	2.84	4.27	1.43	1.5	2.09	0.03	1.06e-06
GBSCOH1_RS05515	RS05515				1.7	1.9	0.2	0.77	0.93	0.00718	8.83e-07
GBSCOH1_RS05600	RS05600	GlsB/YeaQ/YmgE family stress response membrane protein	Function unknown	SAN_1047	1.73	4.44	2.71	0.79	2.15	0.000442	0
GBSCOH1_RS05640	RS05640	DUF3862 domain-containing protein	Function unknown	SAN_1274	-2.26	-1.91	0.35	-1.18	-0.93	0.01	0.00562
rpsA	RS05650	SSU ribosomal protein S1P	Translation, ribosomal structure, and biogenesis	SAN_1275	-1.95	-2.26	-0.31	-0.96	-1.18	0.04	1.6e-10
parC	RS05675	DNA topoisomerase IV subunit A	Replication, recombination, and repair	SAN_1278	1.81	1.56	-0.25	0.86	0.65	0.000596	0.00475
GBSCOH1_RS05805	RS05805	H+/Cl- antiporter ClcA	Inorganic ion transport and metabolism	SAN_1308	1.59	1.6	0.01	0.67	0.67	0.00155	0.000752
GBSCOH1_RS05810	RS05810	purine-nucleoside phosphorylase	Nucleotide transport and metabolism	SAN_1309	1.68	2.24	0.56	0.75	1.16	2.39e-06	0
GBSCOH1_RS05935	RS05935	adenine phosphoribosyltransferase	Nucleotide transport and metabolism	SAN_1334	-2.19	-1.7	0.49	-1.13	-0.77	0.000937	3.88e-06
GBSCOH1_RS06135	RS06135	Site-specific recombinase XerD	Replication, recombination, and repair	SAN_1377	-1.93	-2.86	-0.93	-0.95	-1.52	0.00266	1.06e-07
GBSCOH1_RS06185	RS06185	LSU ribosomal protein L10P	Translation, ribosomal structure, and biogenesis	SAN_1390	-1.94	-2.98	-1.04	-0.95	-1.57	3.81e-06	0
GBSCOH1_RS06220	RS06220	GTP-binding protein	Cell cycle control, cell division, chromosome partitioning	SAN_1403	2.33	1.95	-0.38	1.22	0.96	0.00351	0.01
GBSCOH1_RS06270	RS06270	Glutathionyl-hydroquinone reductase	Energy production and conversion	SAN_1413	-2.31	-2.04	0.27	-1.21	-1.03	0.01	6.6e-09
GBSCOH1_RS06285	RS06285	phosphomevalonate kinase	Lipid transport and metabolism	SAN_1416	1.88	2	0.12	0.91	1	0.04	0.0013
GBSCOH1_RS06330	RS06330	5'-nucleotidase	Defense mechanisms	SAN_1427	-2.82	-1.99	0.83	-1.49	-0.99	1.08e-09	7.64e-08
GBSCOH1_RS06395	RS06395	PTS system D-fructose-specific IIA component (F6P-forming), Fru family /PTS system D-fructose-specific IIB component (F6P-forming), Fru family /PTS system D-fructose-specific IIC component (F6P-forming), Fru family	Carbohydrate transport and metabolism	SAN_1445	-2.49	-3.31	-0.82	-1.32	-1.73	4.24e-12	0
pfkB	RS06400	fructose-1-phosphate kinase	Carbohydrate transport and metabolism	SAN_1446	-2.49	-2.63	-0.14	-1.32	-1.39	6.5e-12	1.87e-13
GBSCOH1_RS06405	RS06405	transcriptional regulator, DeoR family	Carbohydrate transport and metabolism	SAN_1447	-3.18	-2.95	0.23	-1.67	-1.56	0	0
GBSCOH1_RS06410	RS06410	alanine adding enzyme	Cell wall/membrane/envelope biogenesis	SAN_1448	-2.1	-4.03	-1.93	-1.07	-2.01	0.000381	1.01e-11
GBSCOH1_RS06415	RS06415			SAN_1449	-2.26	-3.7	-1.44	-1.17	-1.89	6.32e-09	0
GBSCOH1_RS06480	RS06480	HlyD family secretion protein	Cell wall/membrane/envelope biogenesis	SAN_1460	-1.83	-1.8	0.03	-0.87	-0.85	0.000412	3.68e-07
GBSCOH1_RS06485	RS06485	carbamoyl phosphate synthase large subunit	Amino acid transport and metabolism	SAN_1461	-1.66	-2.79	-1.13	-0.73	-1.48	0.000895	0.04
GBSCOH1_RS06520	RS06520	hypothetical protein	Function unknown	SAN_1468	-1.72	-1.97	-0.25	-0.79	-0.98	0.04	0.00142
rplU	RS06525	50S ribosomal protein L21	Translation, ribosomal structure, and biogenesis		-1.96	-1.74	0.22	-0.97	-0.8	0.00228	0.00132
GBSCOH1_RS06555	RS06555	glycosyltransferase, SP_1767 family	Cell wall/membrane/envelope biogenesis	SAN_1475	2.12	2.26	0.14	1.08	1.18	0.000359	0.000193
asp2	RS06585			SAN_1481	2.27	2.82	0.55	1.19	1.5	0.03	1.9e-05
GBSCOH1_RS06620	RS06620	3-dehydroquinate dehydratase	Amino acid transport and metabolism	SAN_1489	-3.38	-5.47	-2.09	-1.76	-2.45	0.000616	7.68e-07
GBSCOH1_RS06625	RS06625	23S rRNA (cytosine1962-C5)-methyltransferase	Translation, ribosomal structure, and biogenesis	SAN_1490	-5.82	-5.82	0	-2.54	-2.54	1.5e-06	1.89e-09
murE	RS06680	UDP-N-acetylmuramoylalanyl-D-glutamate--2,6-diaminopimelate ligase	Cell wall/membrane/envelope biogenesis	SAN_1499	-2.52	-2.06	0.46	-1.33	-1.04	0.0025	0.00131
GBSCOH1_RS06740	RS06740	phosphatase PAP2 family protein	Inorganic ion transport and metabolism	SAN_1513	2.01	2.7	0.69	1.01	1.43	2.69e-05	0
srt-2b	RS06750	PI-2b sortase	Cell wall/membrane/envelope biogenesis	SAN_1515	2.81	4.18	1.37	1.49	2.06	4.85e-10	0
ap2-2b	RS06755	PI-2b accessory protein 2	Cell wall/membrane/envelope biogenesis	SAN_1516	3.06	3.93	0.87	1.61	1.98	5.15e-07	0
srtC-2b	RS06760	PI-2b class C sortase	Cell wall/membrane/envelope biogenesis	SAN_1517	3.71	4.33	0.62	1.89	2.11	1.54e-12	0
bp-2b	RS06765	PI-2b base protein	Cell wall/membrane/envelope biogenesis	SAN_1518	2.67	4.28	1.61	1.41	2.1	0	0
ap1-2b	RS06770	PI-2b accessory protein 1	Cell wall/membrane/envelope biogenesis	SAN_1519	2.88	4.47	1.59	1.52	2.16	0	0
GBSCOH1_RS06795	RS06795	Membrane protein involved in the export of O-antigen and teichoic acid	Cell wall/membrane/envelope biogenesis	SAN_1524	2.53	1.93	-0.6	1.34	0.95	4.3e-09	0.000887
GBSCOH1_RS06820	RS06820	2-C-methyl-D-erythritol 4-phosphate cytidylyltransferase	Lipid transport and metabolism	SAN_1532	3.89	2.42	-1.47	1.96	1.28	1.02e-09	0.000414
GBSCOH1_RS06880	RS06880	Transposase InsO and inactivated derivatives	Mobilome: prophages, transposons	SAN_2166	2.38	2.64	0.26	1.25	1.4	0.05	0.00422
GBSCOH1_RS06915	RS06915	UPF0176 protein	General function prediction only	SAN_1549	-3.56	-1.9	1.66	-1.83	-0.93	6.94e-08	4.15e-05
GBSCOH1_RS06945	RS06945	maltooligosaccharide-binding protein	Carbohydrate transport and metabolism	SAN_1556	-1.67	-2.38	-0.71	-0.74	-1.25	0.000233	8.4e-11
GBSCOH1_RS06985	RS06985			SAN_2345	1.65	1.62	-0.03	0.72	0.69	0.00178	0.000361
GBSCOH1_RS07010	RS07010	hypothetical protein	Function unknown	SAN_1572	-5.38	-1.57	3.81	-2.43	-0.65	0.00018	0.05
GBSCOH1_RS07040	RS07040	LPXTG-motif cell wall anchor domain-containing protein	Translation, ribosomal structure, and biogenesis	SAN_1578	-3.52	-2.55	0.97	-1.81	-1.35	8.8e-05	3.19e-05
GBSCOH1_RS07145	RS07145			SAN_1601	-2.51	-2.45	0.06	-1.33	-1.3	0.00138	6.68e-05
phoH	RS07180	phosphate starvation-inducible protein PhoH	Signal transduction mechanisms	SAN_1609	-6.84	-6.14	0.7	-2.77	-2.62	5.91e-05	3.39e-07
GBSCOH1_RS07215	RS07215	ABC transporter ATP-binding protein	Inorganic ion transport and metabolism		2.2	1.8	-0.4	1.14	0.85	0.02	0.02
GBSCOH1_RS07220	RS07220	nickel transport system ATP-binding protein	Amino acid transport and metabolism	SAN_1618	2.57	2.13	-0.44	1.36	1.09	0.00538	0.01
GBSCOH1_RS07240	RS07240	LSU ribosomal protein L1P	Translation, ribosomal structure, and biogenesis	SAN_1622	-1.62	-1.9	-0.28	-0.69	-0.92	0.05	0.00116
GBSCOH1_RS07290	RS07290	peptidyl-prolyl cis-trans isomerase A (cyclophilin A)	Posttranslational modification, protein turnover, chaperones	SAN_1636	-3.91	-5.02	-1.11	-1.97	-2.33	0.02	0.000299
GBSCOH1_RS07295	RS07295	iron/zinc/copper transport system permease protein	Inorganic ion transport and metabolism	SAN_1637	-2.44	-2.28	0.16	-1.29	-1.19	5.13e-09	4.1e-09
GBSCOH1_RS07300	RS07300	iron/zinc/copper transport system ATP-binding protein	Inorganic ion transport and metabolism	SAN_1638	-1.77	-2.02	-0.25	-0.83	-1.01	1.24e-05	1.56e-10
GBSCOH1_RS07305	RS07305	iron/zinc/copper transport system substrate-binding protein	Inorganic ion transport and metabolism	SAN_1639	-3.75	-3.99	-0.24	-1.91	-2	0	0
GBSCOH1_RS07355	RS07355	3-oxoacyl-[acyl-carrier protein] reductase	General function prediction only	SAN_1651	1.92	2.38	0.46	0.94	1.25	0.00242	0.000453
GBSCOH1_RS07370	RS07370			SAN_1654	2.85	4.91	2.06	1.51	2.3	0.05	1.25e-07
GBSCOH1_RS07475	RS07475	DNA polymerase III subunit delta	Replication, recombination, and repair	SAN_1678	-1.89	-3.83	-1.94	-0.92	-1.94	0.04	4.42e-05
GBSCOH1_RS07480	RS07480	thymidylate kinase	Nucleotide transport and metabolism	SAN_1679	-2.69	-2.33	0.36	-1.43	-1.22	0.01	0.01
GBSCOH1_RS07540	RS07540	amino acid/polyamine/organocation transporter, APC superfamily	Amino acid transport and metabolism	SAN_1699	-4.8	-7.2	-2.4	-2.26	-2.85	0.01	0.000919
GBSCOH1_RS07570	RS07570	SMC-Scp complex subunit ScpA	Replication, recombination, and repair	SAN_1706	1.95	1.8	-0.15	0.96	0.85	8.92e-05	7.68e-05
GBSCOH1_RS07605	RS07605			SAN_1713	-2.31	-5.18	-2.87	-1.21	-2.37	0.00549	4.88e-07
GBSCOH1_RS07615	RS07615	hypothetical protein	General function prediction only	SAN_1716	2.01	2.04	0.03	1.01	1.03	4.55e-06	8.61e-10
covS	RS07705	Signal transduction histidine kinase	Signal transduction mechanisms	SAN_1735	1.63	1.55	-0.08	0.71	0.63	0.000423	0.000343
GBSCOH1_RS07770	RS07770	alcohol dehydrogenase	Amino acid transport and metabolism	SAN_1752	-2.37	-5.05	-2.68	-1.24	-2.34	1.66e-10	0
dhaK	RS07845	dihydroxyacetone kinase DhaK subunit	Carbohydrate transport and metabolism	SAN_1770	-2.39	-3.18	-0.79	-1.25	-1.67	1.01e-10	0
dhaL	RS07850			SAN_1772	-3.02	-3.49	-0.47	-1.6	-1.8	0	0
dhaM	RS07855	dihydroxyacetone kinase DhaM subunit	Signal transduction mechanisms	SAN_1773	-3.63	-3.34	0.29	-1.86	-1.74	1.33e-14	0
GBSCOH1_RS07860	RS07860	glycerol uptake facilitator protein	Carbohydrate transport and metabolism	SAN_1774	-3.99	-6.57	-2.58	-1.99	-2.72	0	0
GBSCOH1_RS07875	RS07875	Predicted nucleotidyltransferase	General function prediction only	SAN_1778	2.47	2.48	0.01	1.31	1.31	0.04	0.00993
GBSCOH1_RS07920	RS07920	#N/A	#N/A	#N/A	-6.46	-2.42	4.04	-2.69	-1.28	0.0095	0.02
GBSCOH1_RS07945	RS07945	pyruvate phosphate dikinase	Carbohydrate transport and metabolism	SAN_1792	1.66	2.17	0.51	0.73	1.12	0.00243	1.45e-07
GBSCOH1_RS07960	RS07960	3-hydroxyacyl-CoA dehydrogenase	Lipid transport and metabolism	SAN_1795	1.59	3.06	1.47	0.67	1.61	0.00244	0
GBSCOH1_RS07980	RS07980	Nucleotide-binding universal stress protein, UspA family	Signal transduction mechanisms	SAN_1859	-2.48	-3.72	-1.24	-1.31	-1.89	5.7e-12	0
GBSCOH1_RS07985	RS07985	hypothetical protein	General function prediction only	SAN_1803	-6.33	-6.43	-0.1	-2.66	-2.69	3.25e-09	3.47e-13
nusB	RS08060	NusB antitermination factor	Transcription	SAN_1819	-2.58	-2.15	0.43	-1.36	-1.11	0.000924	0.000329
GBSCOH1_RS08065	RS08065	Uncharacterized conserved protein YloU, alkaline shock protein (Asp23) family	Function unknown	SAN_1820	-3.36	-2.19	1.17	-1.75	-1.13	1.14e-07	1.11e-06
efp	RS08070	translation elongation factor P (EF-P)	Translation, ribosomal structure, and biogenesis	SAN_1821	-2.98	-1.98	1	-1.58	-0.98	2.34e-10	0.00889
glnA	RS08370	L-glutamine synthetase	Amino acid transport and metabolism	SAN_1892	-1.96	-1.84	0.12	-0.97	-0.88	2.28e-07	1.7e-06
pgk	RS08385	phosphoglycerate kinase	Carbohydrate transport and metabolism	SAN_1895	-2	-2.24	-0.24	-1	-1.16	3.35e-07	3.9e-09
GBSCOH1_RS08390	RS08390	acid phosphatase	General function prediction only	SAN_1898	-2.45	-2.35	0.1	-1.29	-1.24	4.25e-11	5.31e-12
fusA	RS08400	translation elongation factor 2 (EF-2/EF-G)	Translation, ribosomal structure, and biogenesis	SAN_1900	-1.62	-1.89	-0.27	-0.69	-0.92	0.000442	4.1e-07
GBSCOH1_RS08435	RS08435	ribulose-5-phosphate 3-epimerase	Carbohydrate transport and metabolism	SAN_1909	-2.04	-1.84	0.2	-1.03	-0.88	0.00183	0.000788
rsgA	RS08440	ribosome biogenesis GTPase	Translation, ribosomal structure, and biogenesis	SAN_1910	-2.57	-2.31	0.26	-1.36	-1.21	2.17e-06	0.01
dltD	RS08490	D-alanine transfer protein	Cell wall/membrane/envelope biogenesis	SAN_1921	1.86	1.5	-0.36	0.89	0.58	4.65e-05	0.00619
GBSCOH1_RS08560	RS08560	transcriptional antiterminator, BglG family	Transcription	SAN_1941	-4.55	-2.67	1.88	-2.19	-1.42	1.91e-05	1.4e-05
GBSCOH1_RS08630	RS08630	PTS system IIC component, L-Asc family	Carbohydrate transport and metabolism	SAN_1955	-2.47	-4.88	-2.41	-1.3	-2.29	0.00046	2.11e-09
GBSCOH1_RS08635	RS08635	hypothetical protein	Function unknown	SAN_1960	-1.7	-2.24	-0.54	-0.77	-1.17	0.03	0.000131
GBSCOH1_RS09160	RS09160			SAN_2085	2.73	2.89	0.16	1.45	1.53	0.00989	0.000454
GBSCOH1_RS09385	RS09385			SAN_2140	2.57	2.62	0.05	1.36	1.39	1.96e-10	2.99e-13
GBSCOH1_RS09445	RS09445	DUF2974 domain-containing protein	Function unknown	SAN_2152	2	2.36	0.36	1	1.24	0.04	0.000409
GBSCOH1_RS09660	RS09660	penicillin-binding protein 2A	Cell wall/membrane/envelope biogenesis	SAN_2210	-1.69	-2.11	-0.42	-0.76	-1.07	0.01	3.45e-05
deoC	RS09680	deoxyribose-phosphate aldolase	Nucleotide transport and metabolism	SAN_2214	-2.2	-4.1	-1.9	-1.14	-2.04	2.6e-07	0
GBSCOH1_RS09685	RS09685	concentrative nucleoside transporter, CNT family	Nucleotide transport and metabolism	SAN_2215	-2.04	-3.66	-1.62	-1.03	-1.87	2.91e-08	0
udp	RS09690	uridine phosphorylase	Nucleotide transport and metabolism	SAN_2216	-1.88	-3.64	-1.76	-0.91	-1.86	0.04	1.51e-06
GBSCOH1_RS09795	RS09795	transcriptional regulator, Spx/MgsR family	Inorganic ion transport and metabolism	SAN_2239	-2.18	-2.48	-0.3	-1.12	-1.31	1.08e-08	1.19e-13
GBSCOH1_RS09945	RS09945	Signal transduction histidine kinase	Signal transduction mechanisms	SAN_2270	-2.14	-2.29	-0.15	-1.1	-1.19	6.47e-05	1.75e-07
arcC_1	RS09955	carbamate kinase	Amino acid transport and metabolism	SAN_2272	4.04	8.1	4.06	2.01	3.02	0.05	1.91e-06
GBSCOH1_RS09960	RS09960	ornithine carbamoyltransferase	Amino acid transport and metabolism	SAN_2273	4.27	11.04	6.77	2.1	3.46	0.0043	0
mnmG	RS10160	tRNA uridine 5-carboxymethylaminomethyl modification enzyme	Translation, ribosomal structure, and biogenesis	SAN_2322	-2.66	-2.77	-0.11	-1.41	-1.47	1.07e-06	2.68e-10
pgsA	RS10210	CDP-diacylglycerol--glycerol-3-phosphate 3-phosphatidyltransferase	Lipid transport and metabolism	SAN_2333	-2.22	-2.04	0.18	-1.15	-1.03	0.01	0.00403
GBSCOH1_RS10255	RS10255	transcriptional regulator, Crp/Fnr family	Signal transduction mechanisms	SAN_0466	-12.22	-3.34	8.88	-3.61	-1.74	0.00535	0.000756
arcA	RS10265	arginine deiminase	Amino acid transport and metabolism	SAN_0468	-2.91	-3.97	-1.06	-1.54	-1.99	7.17e-14	0
GBSCOH1_RS10270	RS10270				-2.78	-4.63	-1.85	-1.47	-2.21	2.52e-14	0
argF	RS10275	ornithine carbamoyltransferase	Amino acid transport and metabolism	SAN_0471	-3.02	-5.28	-2.26	-1.59	-2.4	0	0
arcD	RS10280	arginine:ornithine antiporter, APA family	Amino acid transport and metabolism	SAN_0472	-2.82	-5.44	-2.62	-1.5	-2.44	1.01e-12	0
arcC_2	RS10285	carbamate kinase	Amino acid transport and metabolism	SAN_0473	-2.57	-5.47	-2.9	-1.36	-2.45	1.85e-10	0
rlmH	RS10330	23S rRNA (pseudouridine1915-N3)-methyltransferase	Translation, ribosomal structure, and biogenesis	SAN_0479	-11.81	-2.66	9.15	-3.56	-1.41	0.000294	0.000713
ssrA	RS10580		Translation, ribosomal structure, and biogenesis		3.79	1.56	-2.23	1.92	0.65	0	0.02
											227
