# Supplementary material for: Akkermansia muciniphila impacts group B Streptococcus vaginal colonization
Source: mBio. 2026 Apr 27;17(6):e02868-25. doi: 10.1128/mbio.02868-25 (PMC13251365; doi:10.1128/mbio.02868-25)
Supplement: Table S2 — GBS + hVECs vs GBS + hVECs + AM. [file mbio.02868-25-s0004.xlsx]

## Sheet: GBS+hVECs vs. GBS+hVECs+AM (89)
AM only Tag	Locus Tag	FC	Log2 FC	Locus Description	Pathway	SAN Locus Tag	AM only FDR p
purH	RS00310	-2.71	-1.44	IMP cyclohydrolase /phosphoribosylaminoimidazolecarboxamide formyltransferase	Nucleotide transport and metabolism	SAN_0038	7.42e-05
GBSCOH1_RS00330	RS00330	1.94	0.96	carbohydrate ABC transporter substrate-binding protein, CUT1 family	Carbohydrate transport and metabolism	SAN_0042	0.05
GBSCOH1_RS00445	RS00445	-2.23	-1.15	putative efflux protein, MATE family	Defense mechanisms	SAN_0078	0.04
GBSCOH1_RS00860	RS00860	3.26	1.71	ABC transporter permease	Inorganic ion transport and metabolism	SAN_0152	1.57e-05
GBSCOH1_RS00865	RS00865	3.88	1.95	putative ABC transport system ATP-binding protein	General function prediction only	SAN_0153	7.01e-05
GBSCOH1_RS00890	RS00890	-1.58	-0.66	fructose-bisphosphate aldolase	Carbohydrate transport and metabolism	SAN_0158	0.04
GBSCOH1_RS00935	RS00935	-2.44	-1.29	amino acid ABC transporter substrate-binding protein, PAAT family /amino acid ABC transporter membrane protein, PAAT family	Amino acid transport and metabolism	SAN_0171	0.05
treB	RS01235	2.35	1.23	PTS system trehalose-specific IIB component, Glc family /PTS system trehalose-specific IIC component, Glc family /PTS system trehalose-specific IIA component, Glc family	Carbohydrate transport and metabolism	SAN_0231	5.52e-07
treC	RS01240	1.61	0.69	trehalose-6-phosphate hydrolase	Carbohydrate transport and metabolism	SAN_0232	0.01
GBSCOH1_RS01590	RS01590	2.29	1.2	hypothetical protein	Function unknown	SAN_0291	0.000899
GBSCOH1_RS02060	RS02060	4.52	2.18	Surface polysaccharide O-acyltransferase, integral membrane enzyme	Cell wall/membrane/envelope biogenesis	SAN_0402	0.01
GBSCOH1_RS02540	RS02540	1.76	0.81	methyltransferase domain-containin protein	Transcription		0.03
manB	RS02810	1.6	0.68	Phosphoglucomutase/phosphomannomutase, C-terminal domain	Carbohydrate transport and metabolism	SAN_0597	0.02
GBSCOH1_RS02825	RS02825	1.77	0.82	Exodeoxyribonuclease VII large subunit	Replication, recombination, and repair	SAN_0600	0.04
GBSCOH1_RS02840	RS02840	1.9	0.93	23S rRNA (cytidine1920-2'-O)/16S rRNA (cytidine1409-2'-O)-methyltransferase	Translation, ribosomal structure, and biogenesis	SAN_0603	0.04
GBSCOH1_RS02925	RS02925	2.01	1.01	fructose-1,6-bisphosphatase-3	Carbohydrate transport and metabolism	SAN_0620	0.04
aphA	RS03195	2.88	1.52	acid phosphatase (class B)	Coenzyme transport and metabolism	SAN_0686	0.03
araC	RS03235	1.73	0.79	transcriptional regulator, AraC family PI-1	Transcription	SAN_0697	0.00743
GBSCOH1_RS03585	RS03585	3	1.58	Uncharacterized membrane protein YkoI	Function unknown	SAN_0785	0.03
GBSCOH1_RS03640	RS03640	2.63	1.39	hypothetical protein	Coenzyme transport and metabolism	SAN_0811	0.03
GBSCOH1_RS03695	RS03695	2.09	1.06	Hpr(Ser) kinase/phosphatase	Signal transduction mechanisms	SAN_0824	5.69e-05
GBSCOH1_RS03705	RS03705	1.74	0.8	Uncharacterized protein YoxC, contains an MCP-like domain	Function unknown	SAN_0826	0.0048
GBSCOH1_RS03775	RS03775	1.56	0.64	probable phosphoglycerate mutase	Carbohydrate transport and metabolism	SAN_0842	0.05
GBSCOH1_RS03780	RS03780	2.4	1.26	Cys-tRNA(Pro)/Cys-tRNA(Cys) deacylase	Translation, ribosomal structure, and biogenesis	SAN_0843	0.00404
GBSCOH1_RS03905	RS03905	3.46	1.79	tRNA1(Val) A37 N6-methylase TrmN6	Translation, ribosomal structure, and biogenesis	SAN_0875	0.03
glgA	RS04285	-1.52	-0.6	starch synthase	Carbohydrate transport and metabolism	SAN_0958	0.05
GBSCOH1_RS04325	RS04325	-1.53	-0.62	ATP synthase F1 subcomplex epsilon subunit	Energy production and conversion	SAN_0966	0.05
GBSCOH1_RS04395	RS04395	2.32	1.21	pyruvate dehydrogenase E1 component alpha subunit	Energy production and conversion	SAN_0981	5.69e-05
GBSCOH1_RS04400	RS04400	1.88	0.91	pyruvate dehydrogenase E1 component beta subunit	Energy production and conversion	SAN_0982	0.00135
GBSCOH1_RS04405	RS04405	1.83	0.87	pyruvate dehydrogenase E2 component (dihydrolipoamide acetyltransferase)	Energy production and conversion	SAN_0983	0.00222
lpdA	RS04410	1.55	0.63	dihydrolipoamide dehydrogenase	Energy production and conversion	SAN_0984	0.05
csn2	RS04495	-1.64	-0.72	type II-A CRISPR-associated protein Csn2	Defense mechanisms	SAN_1007	0.03
GBSCOH1_RS04535	RS04535	1.74	0.8	ATPase, P-type (transporting), HAD superfamily, subfamily IC	Inorganic ion transport and metabolism	SAN_1016	0.00573
GBSCOH1_RS04685	RS04685	1.96	0.97	sodium/proton antiporter NapA, CPA2 family	Inorganic ion transport and metabolism	SAN_1052	0.02
GBSCOH1_RS04800	RS04800	2.58	1.37	transcriptional regulator, GntR family	Transcription	SAN_1079	0.000899
GBSCOH1_RS04975	RS04975	2	1	putative ABC transport system permease protein	General function prediction only	SAN_1128	0.000139
GBSCOH1_RS04980	RS04980	2.11	1.08	putative ABC transport system ATP-binding protein	General function prediction only	SAN_1129	0.00762
topA	RS04985	-2.15	-1.1	DNA topoisomerase I	Replication, recombination, and repair	SAN_1130	0.00289
ylqF	RS05025	3.32	1.73	Ras superfamily GTP-binding protein YlqF	Translation, ribosomal structure, and biogenesis	SAN_1138	0.04
cstA	RS05035	-1.79	-0.84	Carbon starvation protein CstA	Signal transduction mechanisms	SAN_1140	0.0034
essC	RS05095	-1.68	-0.75	type VII secretion protein EssC	Intracellular trafficking, secretion, and vesicular transport	SAN_1152	0.00796
GBSCOH1_RS05130	RS05130	-1.9	-0.92	carbamoyl-phosphate synthase large subunit	Amino acid transport and metabolism	SAN_1160	0.00573
GBSCOH1_RS05165	RS05165	-2.04	-1.03	ATPase components of ABC transporters with duplicated ATPase domains	General function prediction only	SAN_2367	0.00846
GBSCOH1_RS05440	RS05440	4.3	2.1	H+/Cl- antiporter ClcA	Inorganic ion transport and metabolism	SAN_1227	0.01
GBSCOH1_RS05535	RS05535	-1.94	-0.96	hypothetical protein	Function unknown	SAN_1255	0.000175
GBSCOH1_RS05545	RS05545	-2.66	-1.41	Protein of unknown function (DUF3278)	Function unknown	SAN_1257	0.04
GBSCOH1_RS05585	RS05585	2.1	1.07	DUF2273 domain-containing protein	Function unknown		4.61e-05
amaP	RS05590	1.81	0.85	alkaline shock response membrane anchor	Posttranslational modification, protein turnover, chaperones	SAN_1262	0.00131
GBSCOH1_RS05595	RS05595	1.92	0.94	GlsB/YeaQ/YmgE family stress response membrane protein	Carbohydrate transport and metabolism	SAN_1046	0.000371
GBSCOH1_RS05600	RS05600	2.69	1.43	GlsB/YeaQ/YmgE family stress response membrane protein	Cell wall/membrane/envelope biogenesis	SAN_1047	5.52e-07
GBSCOH1_RS05615	RS05615	-2.39	-1.26	uracil permease	Nucleotide transport and metabolism	SAN_1267	0.00237
cpsE	RS05755	1.87	0.91	exopolysaccharide biosynthesis polyprenyl glycosylphosphotransferase	Cell wall/membrane/envelope biogenesis	SAN_1295	0.03
hflX	RS05965	2.15	1.1	GTP-binding protein HflX	Translation, ribosomal structure, and biogenesis	SAN_1341	0.00573
GBSCOH1_RS06040	RS06040	3.04	1.6	VOC family protein	Defense mechanisms		0.05
GBSCOH1_RS06045	RS06045	4.22	2.08	hypothetical protein	Function unknown		0.04
GBSCOH1_RS06190	RS06190	-1.81	-0.85	ATP-dependent Clp protease ATP-binding subunit ClpL	Posttranslational modification, protein turnover, chaperones	SAN_1392	0.00705
GBSCOH1_RS06265	RS06265	-1.67	-0.74	lipid kinase, YegS/Rv2252/BmrU family	Lipid transport and metabolism	SAN_1412	0.00573
GBSCOH1_RS06415	RS06415	-1.57	-0.65	SH3 domain-containing protein	Function unknown	SAN_1449	0.05
capA	RS06530	2.09	1.07	poly-gamma-glutamate synthesis protein (capsule biosynthesis protein)	Cell wall/membrane/envelope biogenesis	SAN_1470	0.03
secA2	RS06575	3.27	1.71	protein translocase subunit secA	Intracellular trafficking, secretion, and vesicular transport	SAN_1479	0.05
pepT	RS06670	2.14	1.1	peptidase T. Metallo peptidase. MEROPS family M20B	Amino acid transport and metabolism	SAN_1497	2.25e-05
pflA	RS06715	3.14	1.65	pyruvate formate lyase activating enzyme	Posttranslational modification, protein turnover, chaperones	SAN_1508	0.05
bp-2b	RS06765	1.68	0.75	PI-2b base protein	Cell wall/membrane/envelope biogenesis	SAN_1518	0.00846
ap1-2b	RS06770	1.62	0.7	PI-2b accessory protein 1	Cell wall/membrane/envelope biogenesis	SAN_1519	0.04
mscL	RS06875	1.77	0.82	large conductance mechanosensitive channel protein MscL	General function prediction only		0.00325
GBSCOH1_RS07155	RS07155	5.02	2.33	diacylglycerol kinase	Lipid transport and metabolism	SAN_1603	0.05
GBSCOH1_RS07185	RS07185	2.63	1.4	oleate hydratase	Lipid transport and metabolism	SAN_1610	2.17e-05
brnQ_1	RS07400	-3.15	-1.66	branched-chain amino acid:cation transporter, LIVCS family	Amino acid transport and metabolism	SAN_1661	0.01
GBSCOH1_RS07620	RS07620	2.63	1.4	uncharacterized protein	General function prediction only	SAN_1717	0.000292
htpX	RS07720	-2.05	-1.03	Heat shock protein. Metallo peptidase. MEROPS family M48B	Posttranslational modification, protein turnover, chaperones	SAN_1738	0.02
brnQ_2	RS07765	-1.78	-0.83	branched-chain amino acid:cation transporter, LIVCS family	Amino acid transport and metabolism	SAN_1751	0.02
GBSCOH1_RS07770	RS07770	-2.02	-1.02	alcohol dehydrogenase	Amino acid transport and metabolism	SAN_1752	0.00011
GBSCOH1_RS07955	RS07955	2.19	1.13	helix-turn-helix transcriptional regulator	Transcription	SAN_1794	0.04
GBSCOH1_RS07960	RS07960	1.99	0.99	3-hydroxyacyl-CoA dehydrogenase	Lipid transport and metabolism	SAN_1795	0.000551
GBSCOH1_RS08275	RS08275	1.65	0.72	cytochrome bd-I ubiquinol oxidase subunit 1 apoprotein	Energy production and conversion	SAN_1868	0.04
GBSCOH1_RS08280	RS08280	1.76	0.81	NADH dehydrogenase	Energy production and conversion	SAN_1869	0.00883
GBSCOH1_RS08285	RS08285	2.13	1.09	1,4-dihydroxy-2-naphthoate octaprenyltransferase	Coenzyme transport and metabolism	SAN_1870	0.00106
GBSCOH1_RS08575	RS08575	-6.51	-2.7	hypothetical protein	General function prediction only	SAN_1944	0.05
GBSCOH1_RS09405	RS09405	2.32	1.22	manganese transport protein	Inorganic ion transport and metabolism	SAN_2144	0.00123
GBSCOH1_RS09560	RS09560	-1.82	-0.87	glycerol dehydrogenase	Energy production and conversion	SAN_2179	0.01
GBSCOH1_RS09685	RS09685	-1.71	-0.77	concentrative nucleoside transporter, CNT family	Nucleotide transport and metabolism	SAN_2215	0.00426
GBSCOH1_RS09800	RS09800	2.55	1.35	RecA protein	Replication, recombination, and repair	SAN_2240	0.000604
guaB	RS10245	-2.29	-1.2	inosine-5'-monophosphate dehydrogenase	Nucleotide transport and metabolism	SAN_0464	0.00204
GBSCOH1_RS10270	RS10270	-1.59	-0.66	GNAT family N-acetyltransferase	Coenzyme transport and metabolism		0.03
argF	RS10275	-1.66	-0.73	ornithine carbamoyltransferase	Amino acid transport and metabolism	SAN_0471	0.02
arcD	RS10280	-1.83	-0.87	arginine:ornithine antiporter, APA family	Amino acid transport and metabolism	SAN_0472	0.00279
arcC_2	RS10285	-2.02	-1.01	carbamate kinase	Amino acid transport and metabolism	SAN_0473	7.65e-05
rnpB	RS10435	-2.48	-1.31		Translation, ribosomal structure, and biogenesis		7.65e-05
ssrA	RS10580	-2.31	-1.21		Translation, ribosomal structure, and biogenesis		5.69e-05
