# Supplementary material for: Akkermansia muciniphila impacts group B Streptococcus vaginal colonization
Source: mBio. 2026 Apr 27;17(6):e02868-25. doi: 10.1128/mbio.02868-25 (PMC13251365; doi:10.1128/mbio.02868-25)
Supplement: Table S3 — RNAseq statistics. [file mbio.02868-25-s0005.xlsx]

## Sheet: Sequencing Statistics
Sample Name	Total Read Pairs	Total Reads (R1 + R2)	Total bp > Q30	% bp > Q30
COH1_KSFM_1	17047188	34094376	4481255861	96.183
COH1_KSFM_2	14212573	28425146	3826936522	96.004
COH1_KSFM_3	14868297	29736594	4045929100	96.403
VK2_COH1_1	57855971	115711942	15656410574	95.368
VK2_COH1_2	64898509	129797018	17456754431	95.248
VK2_COH1_3	64348048	128696096	17552830232	95.269
VK2_COH1_AM_1	68965809	137931618	18215687527	95.734
VK2_COH1_AM_2	66376290	132752580	17650067499	95.38
VK2_COH1_AM_3	111949751	223899502	29863926409	95.65

## Sheet: Mapping Statistics
Condition	Sample #	GBS Mapped Reads	Total PairedReads
COH1 KSFM	1	31677574	34094376
COH1 KSFM	2	26244106	28425146
COH1 KSFM	3	28109798	29736594
VK2+COH1	4	588392	115711942
VK2+COH1	5	423878	129797018
VK2+COH1	6	359298	128696096
VK2+COH1+AM	7	527578	137931618
VK2+COH1+AM	8	522162	132752580
VK2+COH1+AM	9	310084	223899502
